# Supplementary material for: A (poly)Pro tip for preserving native disulfide connectivity during thiol–maleimide bioconjugation of disulfide-rich peptides
Source: Chem Sci. 2026 Mar 30;17(21):10559–70. doi: 10.1039/d5sc08821f (PMC13085933; doi:10.1039/d5sc08821f)
Supplement: SC-017-D5SC08821F-s001 [file SC-017-D5SC08821F-s001.pdb]

Coordinates of Model 1 of Lingo1[1-20] determined by NMR
REMARK            overall,bonds,angles,improper,dihe,vdw,elec,noe,cdih,coup,sani,vean
REMARK energies: -401.403, 5.25458, 25.72, 20.6375, 91.4558, -10.9354, -553.311, 19.7751, 0, 0, 0, 0
REMARK ===============================================================
REMARK            bonds,angles,impropers,dihe,noe,cdih,coup,sani,vean
REMARK rms-dev.: 4.199145E-03,0.560771,1.94234,45.2501,3.686617E-02,0,0, 0, 0
REMARK ===============================================================
REMARK               noe,cdih,coup,sani,vean
REMARK               >0.5,>5,>1,>0,>5
REMARK violations.: 0, 0, 0, 0, 0
REMARK ===============================================================
REMARK DATE:17-Mar-2025  15:19:05       created by user: meudal
REMARK VERSION:1.1
ATOM      1  HA  THR     1      -3.992   6.893  -4.694  1.00  0.00         A
ATOM      2  CB  THR     1      -5.517   8.334  -4.261  1.00  0.00         A
ATOM      3  HB  THR     1      -5.592   8.168  -3.196  1.00  0.00         A
ATOM      4  OG1 THR     1      -6.807   8.699  -4.767  1.00  0.00         A
ATOM      5  HG1 THR     1      -7.008   9.607  -4.501  1.00  0.00         A
ATOM      6  CG2 THR     1      -4.529   9.464  -4.507  1.00  0.00         A
ATOM      7 HG21 THR     1      -4.426   9.628  -5.570  1.00  0.00         A
ATOM      8 HG22 THR     1      -3.570   9.200  -4.088  1.00  0.00         A
ATOM      9 HG23 THR     1      -4.890  10.367  -4.039  1.00  0.00         A
ATOM     10  C   THR     1      -5.825   5.849  -4.374  1.00  0.00         A
ATOM     11  O   THR     1      -6.461   5.112  -5.130  1.00  0.00         A
ATOM     12  N   THR     1      -5.184   7.104  -6.391  1.00  0.00         A
ATOM     13  HT1 THR     1      -6.148   7.211  -6.632  1.00  0.00         A
ATOM     14  HT2 THR     1      -4.841   6.268  -6.812  1.00  0.00         A
ATOM     15  HT3 THR     1      -4.671   7.882  -6.750  1.00  0.00         A
ATOM     16  CA  THR     1      -5.038   7.030  -4.926  1.00  0.00         A
ATOM     17  N   GLY     2      -5.776   5.667  -3.063  1.00  0.00         A
ATOM     18  HN  GLY     2      -5.244   6.281  -2.511  1.00  0.00         A
ATOM     19  CA  GLY     2      -6.483   4.570  -2.439  1.00  0.00         A
ATOM     20  HA1 GLY     2      -6.921   3.950  -3.207  1.00  0.00         A
ATOM     21  HA2 GLY     2      -7.270   4.968  -1.817  1.00  0.00         A
ATOM     22  C   GLY     2      -5.565   3.722  -1.590  1.00  0.00         A
ATOM     23  O   GLY     2      -6.005   3.050  -0.657  1.00  0.00         A
ATOM     24  N   CYS     3      -4.282   3.763  -1.911  1.00  0.00         A
ATOM     25  HN  CYS     3      -3.995   4.334  -2.655  1.00  0.00         A
ATOM     26  CA  CYS     3      -3.285   2.985  -1.195  1.00  0.00         A
ATOM     27  HA  CYS     3      -3.794   2.195  -0.664  1.00  0.00         A
ATOM     28  HB1 CYS     3      -1.580   1.772  -1.658  1.00  0.00         A
ATOM     29  HB2 CYS     3      -1.791   3.160  -2.720  1.00  0.00         A
ATOM     30  C   CYS     3      -2.544   3.863  -0.191  1.00  0.00         A
ATOM     31  O   CYS     3      -2.639   5.090  -0.260  1.00  0.00         A
ATOM     32  CB  CYS     3      -2.303   2.370  -2.193  1.00  0.00         A
ATOM     33  SG  CYS     3      -3.097   1.299  -3.435  1.00  0.00         A
ATOM     34  N   PRO     4      -1.830   3.264   0.782  1.00  0.00         A
ATOM     35  CA  PRO     4      -1.018   4.034   1.732  1.00  0.00         A
ATOM     36  HA  PRO     4      -1.633   4.693   2.323  1.00  0.00         A
ATOM     37  CB  PRO     4      -0.400   2.970   2.639  1.00  0.00         A
ATOM     38  HB1 PRO     4      -0.402   3.321   3.660  1.00  0.00         A
ATOM     39  HB2 PRO     4       0.613   2.776   2.325  1.00  0.00         A
ATOM     40  CG  PRO     4      -1.263   1.771   2.479  1.00  0.00         A
ATOM     41  HG1 PRO     4      -2.078   1.807   3.186  1.00  0.00         A
ATOM     42  HG2 PRO     4      -0.675   0.887   2.633  1.00  0.00         A
ATOM     43  CD  PRO     4      -1.790   1.815   1.071  1.00  0.00         A
ATOM     44  HD1 PRO     4      -2.781   1.388   1.029  1.00  0.00         A
ATOM     45  HD2 PRO     4      -1.121   1.289   0.395  1.00  0.00         A
ATOM     46  C   PRO     4       0.074   4.855   1.036  1.00  0.00         A
ATOM     47  O   PRO     4       0.360   4.644  -0.146  1.00  0.00         A
ATOM     48  N   PRO     5       0.698   5.795   1.767  1.00  0.00         A
ATOM     49  CA  PRO     5       1.681   6.736   1.205  1.00  0.00         A
ATOM     50  HA  PRO     5       1.199   7.481   0.590  1.00  0.00         A
ATOM     51  CB  PRO     5       2.273   7.412   2.445  1.00  0.00         A
ATOM     52  HB1 PRO     5       2.511   8.440   2.220  1.00  0.00         A
ATOM     53  HB2 PRO     5       3.166   6.887   2.752  1.00  0.00         A
ATOM     54  CG  PRO     5       1.202   7.315   3.473  1.00  0.00         A
ATOM     55  HG1 PRO     5       0.515   8.142   3.367  1.00  0.00         A
ATOM     56  HG2 PRO     5       1.639   7.313   4.461  1.00  0.00         A
ATOM     57  CD  PRO     5       0.496   6.014   3.211  1.00  0.00         A
ATOM     58  HD1 PRO     5      -0.555   6.098   3.442  1.00  0.00         A
ATOM     59  HD2 PRO     5       0.945   5.215   3.785  1.00  0.00         A
ATOM     60  C   PRO     5       2.781   6.055   0.393  1.00  0.00         A
ATOM     61  O   PRO     5       2.942   6.328  -0.798  1.00  0.00         A
ATOM     62  N   ARG     6       3.525   5.163   1.029  1.00  0.00         A
ATOM     63  HN  ARG     6       3.328   4.948   1.961  1.00  0.00         A
ATOM     64  CA  ARG     6       4.636   4.498   0.381  1.00  0.00         A
ATOM     65  HA  ARG     6       4.746   4.927  -0.599  1.00  0.00         A
ATOM     66  CB  ARG     6       5.915   4.753   1.189  1.00  0.00         A
ATOM     67  HB1 ARG     6       5.832   4.241   2.137  1.00  0.00         A
ATOM     68  HB2 ARG     6       6.003   5.813   1.373  1.00  0.00         A
ATOM     69  CG  ARG     6       7.190   4.286   0.509  1.00  0.00         A
ATOM     70  HG1 ARG     6       7.227   4.696  -0.489  1.00  0.00         A
ATOM     71  HG2 ARG     6       7.175   3.209   0.457  1.00  0.00         A
ATOM     72  CD  ARG     6       8.428   4.728   1.275  1.00  0.00         A
ATOM     73  HD1 ARG     6       8.457   5.808   1.292  1.00  0.00         A
ATOM     74  HD2 ARG     6       9.303   4.354   0.766  1.00  0.00         A
ATOM     75  NE  ARG     6       8.434   4.232   2.651  1.00  0.00         A
ATOM     76  HE  ARG     6       7.766   3.548   2.885  1.00  0.00         A
ATOM     77  CZ  ARG     6       9.282   4.649   3.592  1.00  0.00         A
ATOM     78  NH1 ARG     6      10.202   5.559   3.304  1.00  0.00         A
ATOM     79 HH11 ARG     6      10.263   5.937   2.378  1.00  0.00         A
ATOM     80 HH12 ARG     6      10.842   5.873   4.010  1.00  0.00         A
ATOM     81  NH2 ARG     6       9.209   4.149   4.818  1.00  0.00         A
ATOM     82 HH21 ARG     6       8.519   3.456   5.039  1.00  0.00         A
ATOM     83 HH22 ARG     6       9.838   4.466   5.532  1.00  0.00         A
ATOM     84  C   ARG     6       4.344   3.000   0.239  1.00  0.00         A
ATOM     85  O   ARG     6       5.250   2.163   0.171  1.00  0.00         A
ATOM     86  N   CYS     7       3.064   2.666   0.183  1.00  0.00         A
ATOM     87  HN  CYS     7       2.382   3.371   0.214  1.00  0.00         A
ATOM     88  CA  CYS     7       2.648   1.279   0.060  1.00  0.00         A
ATOM     89  HA  CYS     7       3.508   0.688  -0.212  1.00  0.00         A
ATOM     90  HB1 CYS     7       1.972  -0.317   1.319  1.00  0.00         A
ATOM     91  HB2 CYS     7       1.101   1.197   1.532  1.00  0.00         A
ATOM     92  C   CYS     7       1.583   1.135  -1.010  1.00  0.00         A
ATOM     93  O   CYS     7       0.717   1.996  -1.154  1.00  0.00         A
ATOM     94  CB  CYS     7       2.076   0.763   1.383  1.00  0.00         A
ATOM     95  SG  CYS     7       3.084   1.146   2.855  1.00  0.00         A
ATOM     96  N   GLU     8       1.647   0.052  -1.765  1.00  0.00         A
ATOM     97  HN  GLU     8       2.432  -0.528  -1.709  1.00  0.00         A
ATOM     98  CA  GLU     8       0.557  -0.301  -2.652  1.00  0.00         A
ATOM     99  HA  GLU     8       0.160   0.610  -3.078  1.00  0.00         A
ATOM    100  CB  GLU     8       1.032  -1.226  -3.771  1.00  0.00         A
ATOM    101  HB1 GLU     8       0.184  -1.505  -4.379  1.00  0.00         A
ATOM    102  HB2 GLU     8       1.456  -2.114  -3.329  1.00  0.00         A
ATOM    103  CG  GLU     8       2.079  -0.596  -4.672  1.00  0.00         A
ATOM    104  HG1 GLU     8       2.966  -0.398  -4.088  1.00  0.00         A
ATOM    105  HG2 GLU     8       1.690   0.333  -5.060  1.00  0.00         A
ATOM    106  CD  GLU     8       2.456  -1.485  -5.838  1.00  0.00         A
ATOM    107  OE1 GLU     8       1.683  -1.547  -6.814  1.00  0.00         A
ATOM    108  OE2 GLU     8       3.532  -2.118  -5.787  1.00  0.00         A
ATOM    109  C   GLU     8      -0.521  -0.972  -1.822  1.00  0.00         A
ATOM    110  O   GLU     8      -0.291  -1.286  -0.648  1.00  0.00         A
ATOM    111  N   CYS     9      -1.681  -1.210  -2.400  1.00  0.00         A
ATOM    112  HN  CYS     9      -1.800  -1.032  -3.359  1.00  0.00         A
ATOM    113  CA  CYS     9      -2.787  -1.730  -1.623  1.00  0.00         A
ATOM    114  HA  CYS     9      -2.378  -2.273  -0.787  1.00  0.00         A
ATOM    115  HB1 CYS     9      -2.976   0.127  -0.592  1.00  0.00         A
ATOM    116  HB2 CYS     9      -4.351  -0.954  -0.387  1.00  0.00         A
ATOM    117  C   CYS     9      -3.666  -2.665  -2.433  1.00  0.00         A
ATOM    118  O   CYS     9      -3.660  -2.640  -3.664  1.00  0.00         A
ATOM    119  CB  CYS     9      -3.629  -0.573  -1.093  1.00  0.00         A
ATOM    120  SG  CYS     9      -4.542   0.338  -2.383  1.00  0.00         A
ATOM    121  N   SER    10      -4.380  -3.516  -1.721  1.00  0.00         A
ATOM    122  HN  SER    10      -4.156  -3.654  -0.776  1.00  0.00         A
ATOM    123  CA  SER    10      -5.471  -4.272  -2.289  1.00  0.00         A
ATOM    124  HA  SER    10      -5.475  -4.118  -3.358  1.00  0.00         A
ATOM    125  CB  SER    10      -5.296  -5.761  -1.983  1.00  0.00         A
ATOM    126  HB1 SER    10      -6.084  -6.321  -2.465  1.00  0.00         A
ATOM    127  HB2 SER    10      -5.348  -5.914  -0.915  1.00  0.00         A
ATOM    128  OG  SER    10      -4.043  -6.235  -2.452  1.00  0.00         A
ATOM    129  HG  SER    10      -3.851  -5.832  -3.310  1.00  0.00         A
ATOM    130  C   SER    10      -6.775  -3.741  -1.697  1.00  0.00         A
ATOM    131  O   SER    10      -6.778  -3.232  -0.567  1.00  0.00         A
ATOM    132  N   ALA    11      -7.855  -3.806  -2.481  1.00  0.00         A
ATOM    133  HN  ALA    11      -7.753  -4.175  -3.386  1.00  0.00         A
ATOM    134  CA  ALA    11      -9.187  -3.340  -2.068  1.00  0.00         A
ATOM    135  HA  ALA    11      -9.833  -3.421  -2.929  1.00  0.00         A
ATOM    136  CB  ALA    11      -9.765  -4.226  -0.978  1.00  0.00         A
ATOM    137  HB1 ALA    11      -9.772  -5.252  -1.314  1.00  0.00         A
ATOM    138  HB2 ALA    11     -10.774  -3.912  -0.756  1.00  0.00         A
ATOM    139  HB3 ALA    11      -9.159  -4.143  -0.088  1.00  0.00         A
ATOM    140  C   ALA    11      -9.177  -1.882  -1.619  1.00  0.00         A
ATOM    141  O   ALA    11     -10.115  -1.422  -0.964  1.00  0.00         A
ATOM    142  N   GLN    12      -8.105  -1.170  -1.966  1.00  0.00         A
ATOM    143  HN  GLN    12      -7.371  -1.622  -2.434  1.00  0.00         A
ATOM    144  CA  GLN    12      -7.991   0.260  -1.700  1.00  0.00         A
ATOM    145  HA  GLN    12      -7.025   0.586  -2.055  1.00  0.00         A
ATOM    146  CB  GLN    12      -9.075   1.000  -2.478  1.00  0.00         A
ATOM    147  HB1 GLN    12      -8.929   2.063  -2.361  1.00  0.00         A
ATOM    148  HB2 GLN    12     -10.043   0.728  -2.081  1.00  0.00         A
ATOM    149  CG  GLN    12      -9.053   0.674  -3.959  1.00  0.00         A
ATOM    150  HG1 GLN    12      -9.959   1.041  -4.414  1.00  0.00         A
ATOM    151  HG2 GLN    12      -9.001  -0.406  -4.069  1.00  0.00         A
ATOM    152  CD  GLN    12      -7.862   1.291  -4.662  1.00  0.00         A
ATOM    153  OE1 GLN    12      -6.797   0.680  -4.762  1.00  0.00         A
ATOM    154  NE2 GLN    12      -8.029   2.509  -5.144  1.00  0.00         A
ATOM    155 HE21 GLN    12      -8.903   2.939  -5.023  1.00  0.00         A
ATOM    156 HE22 GLN    12      -7.275   2.938  -5.600  1.00  0.00         A
ATOM    157  C   GLN    12      -8.098   0.577  -0.210  1.00  0.00         A
ATOM    158  O   GLN    12      -8.508   1.675   0.169  1.00  0.00         A
ATOM    159  N   ASP    13      -7.725  -0.379   0.637  1.00  0.00         A
ATOM    160  HN  ASP    13      -7.396  -1.232   0.285  1.00  0.00         A
ATOM    161  CA  ASP    13      -7.808  -0.174   2.079  1.00  0.00         A
ATOM    162  HA  ASP    13      -7.434   0.816   2.288  1.00  0.00         A
ATOM    163  CB  ASP    13      -9.261  -0.253   2.543  1.00  0.00         A
ATOM    164  HB1 ASP    13      -9.647  -1.237   2.322  1.00  0.00         A
ATOM    165  HB2 ASP    13      -9.844   0.485   2.013  1.00  0.00         A
ATOM    166  CG  ASP    13      -9.404  -0.004   4.030  1.00  0.00         A
ATOM    167  OD1 ASP    13      -9.233   1.155   4.463  1.00  0.00         A
ATOM    168  OD2 ASP    13      -9.701  -0.965   4.773  1.00  0.00         A
ATOM    169  C   ASP    13      -6.971  -1.183   2.853  1.00  0.00         A
ATOM    170  O   ASP    13      -6.166  -0.804   3.699  1.00  0.00         A
ATOM    171  N   ARG    14      -7.156  -2.468   2.556  1.00  0.00         A
ATOM    172  HN  ARG    14      -7.772  -2.708   1.832  1.00  0.00         A
ATOM    173  CA  ARG    14      -6.478  -3.535   3.302  1.00  0.00         A
ATOM    174  HA  ARG    14      -6.636  -3.341   4.350  1.00  0.00         A
ATOM    175  CB  ARG    14      -7.081  -4.903   2.964  1.00  0.00         A
ATOM    176  HB1 ARG    14      -8.115  -4.916   3.273  1.00  0.00         A
ATOM    177  HB2 ARG    14      -6.544  -5.665   3.507  1.00  0.00         A
ATOM    178  CG  ARG    14      -7.020  -5.243   1.487  1.00  0.00         A
ATOM    179  HG1 ARG    14      -5.987  -5.388   1.206  1.00  0.00         A
ATOM    180  HG2 ARG    14      -7.432  -4.420   0.923  1.00  0.00         A
ATOM    181  CD  ARG    14      -7.801  -6.501   1.157  1.00  0.00         A
ATOM    182  HD1 ARG    14      -8.781  -6.430   1.605  1.00  0.00         A
ATOM    183  HD2 ARG    14      -7.278  -7.351   1.566  1.00  0.00         A
ATOM    184  NE  ARG    14      -7.951  -6.684  -0.290  1.00  0.00         A
ATOM    185  HE  ARG    14      -8.061  -5.868  -0.841  1.00  0.00         A
ATOM    186  CZ  ARG    14      -7.968  -7.876  -0.890  1.00  0.00         A
ATOM    187  NH1 ARG    14      -7.830  -8.986  -0.177  1.00  0.00         A
ATOM    188 HH11 ARG    14      -7.714  -8.936   0.818  1.00  0.00         A
ATOM    189 HH12 ARG    14      -7.854  -9.881  -0.628  1.00  0.00         A
ATOM    190  NH2 ARG    14      -8.127  -7.956  -2.204  1.00  0.00         A
ATOM    191 HH21 ARG    14      -8.236  -7.125  -2.752  1.00  0.00         A
ATOM    192 HH22 ARG    14      -8.138  -8.853  -2.658  1.00  0.00         A
ATOM    193  C   ARG    14      -4.974  -3.551   3.045  1.00  0.00         A
ATOM    194  O   ARG    14      -4.238  -4.287   3.704  1.00  0.00         A
ATOM    195  N   ALA    15      -4.534  -2.745   2.081  1.00  0.00         A
ATOM    196  HN  ALA    15      -5.191  -2.251   1.550  1.00  0.00         A
ATOM    197  CA  ALA    15      -3.110  -2.595   1.776  1.00  0.00         A
ATOM    198  HA  ALA    15      -3.015  -1.823   1.027  1.00  0.00         A
ATOM    199  CB  ALA    15      -2.339  -2.150   3.015  1.00  0.00         A
ATOM    200  HB1 ALA    15      -2.802  -1.265   3.427  1.00  0.00         A
ATOM    201  HB2 ALA    15      -1.319  -1.927   2.742  1.00  0.00         A
ATOM    202  HB3 ALA    15      -2.352  -2.940   3.751  1.00  0.00         A
ATOM    203  C   ALA    15      -2.546  -3.896   1.212  1.00  0.00         A
ATOM    204  O   ALA    15      -3.305  -4.731   0.716  1.00  0.00         A
ATOM    205  N   VAL    16      -1.224  -4.051   1.246  1.00  0.00         A
ATOM    206  HN  VAL    16      -0.665  -3.348   1.641  1.00  0.00         A
ATOM    207  CA  VAL    16      -0.590  -5.256   0.724  1.00  0.00         A
ATOM    208  HA  VAL    16      -1.056  -6.093   1.204  1.00  0.00         A
ATOM    209  CB  VAL    16      -0.812  -5.401  -0.804  1.00  0.00         A
ATOM    210  HB  VAL    16      -1.872  -5.514  -0.977  1.00  0.00         A
ATOM    211  CG1 VAL    16      -0.347  -4.163  -1.558  1.00  0.00         A
ATOM    212 HG11 VAL    16      -0.693  -4.208  -2.579  1.00  0.00         A
ATOM    213 HG12 VAL    16       0.729  -4.116  -1.546  1.00  0.00         A
ATOM    214 HG13 VAL    16      -0.744  -3.271  -1.079  1.00  0.00         A
ATOM    215  CG2 VAL    16      -0.116  -6.647  -1.332  1.00  0.00         A
ATOM    216 HG21 VAL    16       0.933  -6.609  -1.077  1.00  0.00         A
ATOM    217 HG22 VAL    16      -0.222  -6.690  -2.405  1.00  0.00         A
ATOM    218 HG23 VAL    16      -0.563  -7.525  -0.890  1.00  0.00         A
ATOM    219  C   VAL    16       0.901  -5.299   1.051  1.00  0.00         A
ATOM    220  O   VAL    16       1.376  -6.235   1.693  1.00  0.00         A
ATOM    221  N   LEU    17       1.619  -4.273   0.638  1.00  0.00         A
ATOM    222  HN  LEU    17       1.158  -3.510   0.230  1.00  0.00         A
ATOM    223  CA  LEU    17       3.065  -4.225   0.800  1.00  0.00         A
ATOM    224  HA  LEU    17       3.298  -4.676   1.749  1.00  0.00         A
ATOM    225  CB  LEU    17       3.784  -5.021  -0.301  1.00  0.00         A
ATOM    226  HB1 LEU    17       3.757  -6.064  -0.025  1.00  0.00         A
ATOM    227  HB2 LEU    17       4.815  -4.705  -0.316  1.00  0.00         A
ATOM    228  CG  LEU    17       3.236  -4.896  -1.730  1.00  0.00         A
ATOM    229  HG  LEU    17       2.207  -5.217  -1.743  1.00  0.00         A
ATOM    230  CD1 LEU    17       3.290  -3.464  -2.238  1.00  0.00         A
ATOM    231 HD11 LEU    17       4.302  -3.093  -2.164  1.00  0.00         A
ATOM    232 HD12 LEU    17       2.634  -2.844  -1.641  1.00  0.00         A
ATOM    233 HD13 LEU    17       2.971  -3.436  -3.269  1.00  0.00         A
ATOM    234  CD2 LEU    17       4.017  -5.809  -2.653  1.00  0.00         A
ATOM    235 HD21 LEU    17       5.053  -5.511  -2.657  1.00  0.00         A
ATOM    236 HD22 LEU    17       3.616  -5.741  -3.653  1.00  0.00         A
ATOM    237 HD23 LEU    17       3.937  -6.825  -2.298  1.00  0.00         A
ATOM    238  C   LEU    17       3.550  -2.787   0.820  1.00  0.00         A
ATOM    239  O   LEU    17       2.801  -1.876   0.479  1.00  0.00         A
ATOM    240  N   CYS    18       4.806  -2.591   1.179  1.00  0.00         A
ATOM    241  HN  CYS    18       5.394  -3.363   1.326  1.00  0.00         A
ATOM    242  CA  CYS    18       5.365  -1.264   1.310  1.00  0.00         A
ATOM    243  HA  CYS    18       4.754  -0.583   0.738  1.00  0.00         A
ATOM    244  HB1 CYS    18       5.867   0.131   2.847  1.00  0.00         A
ATOM    245  HB2 CYS    18       5.929  -1.552   3.355  1.00  0.00         A
ATOM    246  C   CYS    18       6.765  -1.267   0.744  1.00  0.00         A
ATOM    247  O   CYS    18       7.625  -2.023   1.195  1.00  0.00         A
ATOM    248  CB  CYS    18       5.380  -0.827   2.774  1.00  0.00         A
ATOM    249  SG  CYS    18       3.725  -0.662   3.516  1.00  0.00         A
ATOM    250  N   HIS    19       6.991  -0.439  -0.254  1.00  0.00         A
ATOM    251  HN  HIS    19       6.310   0.226  -0.498  1.00  0.00         A
ATOM    252  CA  HIS    19       8.249  -0.473  -0.967  1.00  0.00         A
ATOM    253  HA  HIS    19       8.602  -1.495  -0.926  1.00  0.00         A
ATOM    254  CB  HIS    19       8.058  -0.068  -2.431  1.00  0.00         A
ATOM    255  HB1 HIS    19       9.025   0.015  -2.902  1.00  0.00         A
ATOM    256  HB2 HIS    19       7.563   0.891  -2.469  1.00  0.00         A
ATOM    257  CG  HIS    19       7.238  -1.039  -3.224  1.00  0.00         A
ATOM    258  ND1 HIS    19       7.753  -2.197  -3.765  1.00  0.00         A
ATOM    259  HD1 HIS    19       8.683  -2.504  -3.687  1.00  0.00         A
ATOM    260  CD2 HIS    19       5.930  -1.019  -3.566  1.00  0.00         A
ATOM    261  HD2 HIS    19       5.213  -0.253  -3.308  1.00  0.00         A
ATOM    262  CE1 HIS    19       6.798  -2.845  -4.404  1.00  0.00         A
ATOM    263  HE1 HIS    19       6.912  -3.784  -4.923  1.00  0.00         A
ATOM    264  NE2 HIS    19       5.680  -2.152  -4.298  1.00  0.00         A
ATOM    265  HE2 HIS    19       4.873  -2.297  -4.857  1.00  0.00         A
ATOM    266  C   HIS    19       9.274   0.430  -0.292  1.00  0.00         A
ATOM    267  O   HIS    19       8.987   1.056   0.729  1.00  0.00         A
ATOM    268  N   AAR    20      10.462   0.499  -0.872  1.00  0.00         A
ATOM    269  HN  AAR    20      10.605   0.038  -1.727  1.00  0.00         A
ATOM    270  CA  AAR    20      11.560   1.252  -0.288  1.00  0.00         A
ATOM    271  HA  AAR    20      11.155   1.848   0.515  1.00  0.00         A
ATOM    272  CB  AAR    20      12.605   0.289   0.288  1.00  0.00         A
ATOM    273  HB1 AAR    20      12.220  -0.150   1.187  1.00  0.00         A
ATOM    274  HB2 AAR    20      13.496   0.839   0.519  1.00  0.00         A
ATOM    275  CG  AAR    20      12.983  -0.827  -0.651  1.00  0.00         A
ATOM    276  HG1 AAR    20      13.531  -0.408  -1.471  1.00  0.00         A
ATOM    277  HG2 AAR    20      12.083  -1.283  -1.015  1.00  0.00         A
ATOM    278  CD  AAR    20      13.835  -1.883   0.029  1.00  0.00         A
ATOM    279  HD1 AAR    20      13.329  -2.218   0.921  1.00  0.00         A
ATOM    280  HD2 AAR    20      14.786  -1.447   0.295  1.00  0.00         A
ATOM    281  NE  AAR    20      14.066  -3.028  -0.848  1.00  0.00         A
ATOM    282  HE  AAR    20      14.575  -2.863  -1.677  1.00  0.00         A
ATOM    283  CZ  AAR    20      13.611  -4.257  -0.610  1.00  0.00         A
ATOM    284  NH1 AAR    20      12.969  -4.528   0.521  1.00  0.00         A
ATOM    285 HH11 AAR    20      12.825  -3.810   1.206  1.00  0.00         A
ATOM    286 HH12 AAR    20      12.619  -5.453   0.694  1.00  0.00         A
ATOM    287  NH2 AAR    20      13.815  -5.220  -1.498  1.00  0.00         A
ATOM    288 HH21 AAR    20      14.314  -5.027  -2.346  1.00  0.00         A
ATOM    289 HH22 AAR    20      13.458  -6.144  -1.334  1.00  0.00         A
ATOM    290  C   AAR    20      12.183   2.185  -1.322  1.00  0.00         A
ATOM    291  O   AAR    20      12.977   1.768  -2.166  1.00  0.00         A
ATOM    292  NT  AAR    20      11.796   3.448  -1.273  1.00  0.00         A
ATOM    293 HNT1 AAR    20      11.150   3.736  -0.567  1.00  0.00         A
ATOM    294 HNT2 AAR    20      12.156   4.097  -1.942  1.00  0.00         A
END
 
Coordinates of Model 2 of Lingo1[1-20] determined by NMR
REMARK            overall,bonds,angles,improper,dihe,vdw,elec,noe,cdih,coup,sani,vean
REMARK energies: -413.801, 6.68213, 26.1855, 17.7102, 96.2477, -7.10118, -580.271, 26.7449, 0, 0, 0, 0
REMARK ===============================================================
REMARK            bonds,angles,impropers,dihe,noe,cdih,coup,sani,vean
REMARK rms-dev.: 4.73532E-03,0.565824,1.80047,44.9822,4.287352E-02,0,0, 0, 0
REMARK ===============================================================
REMARK               noe,cdih,coup,sani,vean
REMARK               >0.5,>5,>1,>0,>5
REMARK violations.: 0, 0, 0, 0, 0
REMARK ===============================================================
REMARK DATE:17-Mar-2025  15:05:05       created by user: meudal
REMARK VERSION:1.1
ATOM      1  HA  THR     1      -2.574  -8.495   2.328  1.00  0.00         A
ATOM      2  CB  THR     1      -4.192  -9.778   2.903  1.00  0.00         A
ATOM      3  HB  THR     1      -4.830  -9.589   2.052  1.00  0.00         A
ATOM      4  OG1 THR     1      -5.002 -10.007   4.062  1.00  0.00         A
ATOM      5  HG1 THR     1      -5.780 -10.522   3.816  1.00  0.00         A
ATOM      6  CG2 THR     1      -3.355 -11.015   2.618  1.00  0.00         A
ATOM      7 HG21 THR     1      -2.706 -11.212   3.459  1.00  0.00         A
ATOM      8 HG22 THR     1      -2.757 -10.847   1.735  1.00  0.00         A
ATOM      9 HG23 THR     1      -4.005 -11.862   2.457  1.00  0.00         A
ATOM     10  C   THR     1      -4.154  -7.286   3.106  1.00  0.00         A
ATOM     11  O   THR     1      -4.487  -6.735   4.157  1.00  0.00         A
ATOM     12  N   THR     1      -2.575  -8.656   4.409  1.00  0.00         A
ATOM     13  HT1 THR     1      -2.009  -7.844   4.554  1.00  0.00         A
ATOM     14  HT2 THR     1      -1.989  -9.463   4.407  1.00  0.00         A
ATOM     15  HT3 THR     1      -3.230  -8.735   5.162  1.00  0.00         A
ATOM     16  CA  THR     1      -3.298  -8.547   3.128  1.00  0.00         A
ATOM     17  N   GLY     2      -4.495  -6.821   1.913  1.00  0.00         A
ATOM     18  HN  GLY     2      -4.209  -7.302   1.103  1.00  0.00         A
ATOM     19  CA  GLY     2      -5.278  -5.609   1.786  1.00  0.00         A
ATOM     20  HA1 GLY     2      -5.617  -5.305   2.765  1.00  0.00         A
ATOM     21  HA2 GLY     2      -6.136  -5.807   1.160  1.00  0.00         A
ATOM     22  C   GLY     2      -4.468  -4.487   1.177  1.00  0.00         A
ATOM     23  O   GLY     2      -4.941  -3.775   0.294  1.00  0.00         A
ATOM     24  N   CYS     3      -3.242  -4.336   1.648  1.00  0.00         A
ATOM     25  HN  CYS     3      -2.936  -4.915   2.376  1.00  0.00         A
ATOM     26  CA  CYS     3      -2.331  -3.342   1.107  1.00  0.00         A
ATOM     27  HA  CYS     3      -2.915  -2.612   0.568  1.00  0.00         A
ATOM     28  HB1 CYS     3      -0.830  -1.986   1.813  1.00  0.00         A
ATOM     29  HB2 CYS     3      -1.078  -3.392   2.843  1.00  0.00         A
ATOM     30  C   CYS     3      -1.357  -4.006   0.148  1.00  0.00         A
ATOM     31  O   CYS     3      -1.089  -5.204   0.273  1.00  0.00         A
ATOM     32  CB  CYS     3      -1.571  -2.646   2.239  1.00  0.00         A
ATOM     33  SG  CYS     3      -2.632  -1.656   3.337  1.00  0.00         A
ATOM     34  N   PRO     4      -0.833  -3.261  -0.840  1.00  0.00         A
ATOM     35  CA  PRO     4       0.135  -3.810  -1.792  1.00  0.00         A
ATOM     36  HA  PRO     4      -0.303  -4.603  -2.377  1.00  0.00         A
ATOM     37  CB  PRO     4       0.466  -2.630  -2.706  1.00  0.00         A
ATOM     38  HB1 PRO     4       0.552  -2.976  -3.725  1.00  0.00         A
ATOM     39  HB2 PRO     4       1.399  -2.183  -2.396  1.00  0.00         A
ATOM     40  CG  PRO     4      -0.668  -1.685  -2.549  1.00  0.00         A
ATOM     41  HG1 PRO     4      -1.451  -1.929  -3.253  1.00  0.00         A
ATOM     42  HG2 PRO     4      -0.317  -0.684  -2.710  1.00  0.00         A
ATOM     43  CD  PRO     4      -1.163  -1.850  -1.138  1.00  0.00         A
ATOM     44  HD1 PRO     4      -2.230  -1.689  -1.094  1.00  0.00         A
ATOM     45  HD2 PRO     4      -0.648  -1.166  -0.466  1.00  0.00         A
ATOM     46  C   PRO     4       1.400  -4.331  -1.104  1.00  0.00         A
ATOM     47  O   PRO     4       1.640  -4.037   0.067  1.00  0.00         A
ATOM     48  N   PRO     5       2.229  -5.100  -1.826  1.00  0.00         A
ATOM     49  CA  PRO     5       3.396  -5.775  -1.244  1.00  0.00         A
ATOM     50  HA  PRO     5       3.093  -6.558  -0.564  1.00  0.00         A
ATOM     51  CB  PRO     5       4.103  -6.396  -2.450  1.00  0.00         A
ATOM     52  HB1 PRO     5       4.471  -7.375  -2.182  1.00  0.00         A
ATOM     53  HB2 PRO     5       4.927  -5.766  -2.750  1.00  0.00         A
ATOM     54  CG  PRO     5       3.067  -6.484  -3.517  1.00  0.00         A
ATOM     55  HG1 PRO     5       2.561  -7.436  -3.457  1.00  0.00         A
ATOM     56  HG2 PRO     5       3.528  -6.367  -4.486  1.00  0.00         A
ATOM     57  CD  PRO     5       2.095  -5.364  -3.268  1.00  0.00         A
ATOM     58  HD1 PRO     5       1.090  -5.676  -3.508  1.00  0.00         A
ATOM     59  HD2 PRO     5       2.364  -4.488  -3.842  1.00  0.00         A
ATOM     60  C   PRO     5       4.339  -4.819  -0.511  1.00  0.00         A
ATOM     61  O   PRO     5       4.593  -4.977   0.686  1.00  0.00         A
ATOM     62  N   ARG     6       4.849  -3.825  -1.224  1.00  0.00         A
ATOM     63  HN  ARG     6       4.583  -3.718  -2.160  1.00  0.00         A
ATOM     64  CA  ARG     6       5.796  -2.885  -0.645  1.00  0.00         A
ATOM     65  HA  ARG     6       6.219  -3.343   0.229  1.00  0.00         A
ATOM     66  CB  ARG     6       6.921  -2.575  -1.633  1.00  0.00         A
ATOM     67  HB1 ARG     6       7.598  -1.867  -1.177  1.00  0.00         A
ATOM     68  HB2 ARG     6       6.494  -2.128  -2.518  1.00  0.00         A
ATOM     69  CG  ARG     6       7.724  -3.793  -2.058  1.00  0.00         A
ATOM     70  HG1 ARG     6       8.503  -3.476  -2.731  1.00  0.00         A
ATOM     71  HG2 ARG     6       7.069  -4.486  -2.564  1.00  0.00         A
ATOM     72  CD  ARG     6       8.357  -4.495  -0.868  1.00  0.00         A
ATOM     73  HD1 ARG     6       8.978  -5.299  -1.232  1.00  0.00         A
ATOM     74  HD2 ARG     6       7.572  -4.902  -0.249  1.00  0.00         A
ATOM     75  NE  ARG     6       9.176  -3.589  -0.062  1.00  0.00         A
ATOM     76  HE  ARG     6       8.753  -2.753   0.244  1.00  0.00         A
ATOM     77  CZ  ARG     6      10.429  -3.845   0.312  1.00  0.00         A
ATOM     78  NH1 ARG     6      11.043  -4.947  -0.105  1.00  0.00         A
ATOM     79 HH11 ARG     6      10.567  -5.595  -0.708  1.00  0.00         A
ATOM     80 HH12 ARG     6      11.980  -5.143   0.189  1.00  0.00         A
ATOM     81  NH2 ARG     6      11.074  -2.990   1.099  1.00  0.00         A
ATOM     82 HH21 ARG     6      10.619  -2.151   1.415  1.00  0.00         A
ATOM     83 HH22 ARG     6      12.016  -3.181   1.391  1.00  0.00         A
ATOM     84  C   ARG     6       5.101  -1.591  -0.247  1.00  0.00         A
ATOM     85  O   ARG     6       5.740  -0.642   0.212  1.00  0.00         A
ATOM     86  N   CYS     7       3.790  -1.550  -0.421  1.00  0.00         A
ATOM     87  HN  CYS     7       3.308  -2.364  -0.677  1.00  0.00         A
ATOM     88  CA  CYS     7       3.054  -0.318  -0.213  1.00  0.00         A
ATOM     89  HA  CYS     7       3.761   0.459   0.013  1.00  0.00         A
ATOM     90  HB1 CYS     7       2.072   1.135  -1.445  1.00  0.00         A
ATOM     91  HB2 CYS     7       1.322  -0.457  -1.452  1.00  0.00         A
ATOM     92  C   CYS     7       2.082  -0.448   0.941  1.00  0.00         A
ATOM     93  O   CYS     7       1.601  -1.536   1.252  1.00  0.00         A
ATOM     94  CB  CYS     7       2.266   0.065  -1.467  1.00  0.00         A
ATOM     95  SG  CYS     7       3.082  -0.332  -3.057  1.00  0.00         A
ATOM     96  N   GLU     8       1.805   0.670   1.580  1.00  0.00         A
ATOM     97  HN  GLU     8       2.338   1.471   1.399  1.00  0.00         A
ATOM     98  CA  GLU     8       0.713   0.748   2.522  1.00  0.00         A
ATOM     99  HA  GLU     8       0.575  -0.223   2.974  1.00  0.00         A
ATOM    100  CB  GLU     8       1.000   1.789   3.601  1.00  0.00         A
ATOM    101  HB1 GLU     8       0.156   1.833   4.274  1.00  0.00         A
ATOM    102  HB2 GLU     8       1.119   2.752   3.127  1.00  0.00         A
ATOM    103  CG  GLU     8       2.246   1.504   4.419  1.00  0.00         A
ATOM    104  HG1 GLU     8       3.089   1.409   3.750  1.00  0.00         A
ATOM    105  HG2 GLU     8       2.106   0.578   4.956  1.00  0.00         A
ATOM    106  CD  GLU     8       2.539   2.605   5.417  1.00  0.00         A
ATOM    107  OE1 GLU     8       1.698   2.842   6.311  1.00  0.00         A
ATOM    108  OE2 GLU     8       3.612   3.237   5.315  1.00  0.00         A
ATOM    109  C   GLU     8      -0.536   1.130   1.748  1.00  0.00         A
ATOM    110  O   GLU     8      -0.442   1.524   0.579  1.00  0.00         A
ATOM    111  N   CYS     9      -1.690   1.046   2.378  1.00  0.00         A
ATOM    112  HN  CYS     9      -1.717   0.755   3.315  1.00  0.00         A
ATOM    113  CA  CYS     9      -2.926   1.374   1.696  1.00  0.00         A
ATOM    114  HA  CYS     9      -2.710   2.125   0.953  1.00  0.00         A
ATOM    115  HB1 CYS     9      -2.688  -0.333   0.443  1.00  0.00         A
ATOM    116  HB2 CYS     9      -4.267   0.435   0.325  1.00  0.00         A
ATOM    117  C   CYS     9      -3.951   1.921   2.668  1.00  0.00         A
ATOM    118  O   CYS     9      -3.902   1.637   3.867  1.00  0.00         A
ATOM    119  CB  CYS     9      -3.482   0.136   1.003  1.00  0.00         A
ATOM    120  SG  CYS     9      -4.179  -1.110   2.141  1.00  0.00         A
ATOM    121  N   SER    10      -4.861   2.728   2.158  1.00  0.00         A
ATOM    122  HN  SER    10      -4.766   3.042   1.234  1.00  0.00         A
ATOM    123  CA  SER    10      -5.981   3.191   2.943  1.00  0.00         A
ATOM    124  HA  SER    10      -5.742   3.051   3.983  1.00  0.00         A
ATOM    125  CB  SER    10      -6.229   4.666   2.680  1.00  0.00         A
ATOM    126  HB1 SER    10      -5.326   5.205   2.885  1.00  0.00         A
ATOM    127  HB2 SER    10      -7.019   5.022   3.321  1.00  0.00         A
ATOM    128  OG  SER    10      -6.592   4.896   1.336  1.00  0.00         A
ATOM    129  HG  SER    10      -7.171   5.669   1.292  1.00  0.00         A
ATOM    130  C   SER    10      -7.212   2.372   2.611  1.00  0.00         A
ATOM    131  O   SER    10      -7.472   2.079   1.432  1.00  0.00         A
ATOM    132  N   ALA    11      -7.925   1.960   3.660  1.00  0.00         A
ATOM    133  HN  ALA    11      -7.616   2.203   4.558  1.00  0.00         A
ATOM    134  CA  ALA    11      -9.146   1.169   3.537  1.00  0.00         A
ATOM    135  HA  ALA    11      -9.414   0.830   4.527  1.00  0.00         A
ATOM    136  CB  ALA    11     -10.286   2.030   3.017  1.00  0.00         A
ATOM    137  HB1 ALA    11     -11.185   1.436   2.951  1.00  0.00         A
ATOM    138  HB2 ALA    11     -10.032   2.411   2.042  1.00  0.00         A
ATOM    139  HB3 ALA    11     -10.450   2.856   3.693  1.00  0.00         A
ATOM    140  C   ALA    11      -8.940  -0.054   2.648  1.00  0.00         A
ATOM    141  O   ALA    11      -9.885  -0.551   2.036  1.00  0.00         A
ATOM    142  N   GLN    12      -7.687  -0.503   2.562  1.00  0.00         A
ATOM    143  HN  GLN    12      -6.972   0.010   2.999  1.00  0.00         A
ATOM    144  CA  GLN    12      -7.329  -1.717   1.837  1.00  0.00         A
ATOM    145  HA  GLN    12      -6.257  -1.832   1.895  1.00  0.00         A
ATOM    146  CB  GLN    12      -7.989  -2.933   2.485  1.00  0.00         A
ATOM    147  HB1 GLN    12      -7.619  -3.827   2.006  1.00  0.00         A
ATOM    148  HB2 GLN    12      -9.057  -2.870   2.336  1.00  0.00         A
ATOM    149  CG  GLN    12      -7.721  -3.040   3.971  1.00  0.00         A
ATOM    150  HG1 GLN    12      -8.103  -2.148   4.451  1.00  0.00         A
ATOM    151  HG2 GLN    12      -6.656  -3.106   4.129  1.00  0.00         A
ATOM    152  CD  GLN    12      -8.381  -4.248   4.598  1.00  0.00         A
ATOM    153  OE1 GLN    12      -7.802  -5.334   4.646  1.00  0.00         A
ATOM    154  NE2 GLN    12      -9.596  -4.069   5.082  1.00  0.00         A
ATOM    155 HE21 GLN    12      -9.998  -3.175   5.008  1.00  0.00         A
ATOM    156 HE22 GLN    12     -10.048  -4.831   5.502  1.00  0.00         A
ATOM    157  C   GLN    12      -7.732  -1.635   0.374  1.00  0.00         A
ATOM    158  O   GLN    12      -8.070  -2.653  -0.237  1.00  0.00         A
ATOM    159  N   ASP    13      -7.710  -0.431  -0.196  1.00  0.00         A
ATOM    160  HN  ASP    13      -7.408   0.355   0.324  1.00  0.00         A
ATOM    161  CA  ASP    13      -8.130  -0.274  -1.586  1.00  0.00         A
ATOM    162  HA  ASP    13      -7.621  -1.028  -2.166  1.00  0.00         A
ATOM    163  CB  ASP    13      -9.640  -0.498  -1.712  1.00  0.00         A
ATOM    164  HB1 ASP    13     -10.158   0.262  -1.144  1.00  0.00         A
ATOM    165  HB2 ASP    13      -9.887  -1.470  -1.312  1.00  0.00         A
ATOM    166  CG  ASP    13     -10.119  -0.435  -3.147  1.00  0.00         A
ATOM    167  OD1 ASP    13      -9.910  -1.415  -3.889  1.00  0.00         A
ATOM    168  OD2 ASP    13     -10.724   0.584  -3.537  1.00  0.00         A
ATOM    169  C   ASP    13      -7.776   1.092  -2.155  1.00  0.00         A
ATOM    170  O   ASP    13      -7.409   1.205  -3.323  1.00  0.00         A
ATOM    171  N   ARG    14      -7.869   2.128  -1.336  1.00  0.00         A
ATOM    172  HN  ARG    14      -8.035   1.980  -0.381  1.00  0.00         A
ATOM    173  CA  ARG    14      -7.706   3.490  -1.837  1.00  0.00         A
ATOM    174  HA  ARG    14      -8.127   3.520  -2.828  1.00  0.00         A
ATOM    175  CB  ARG    14      -8.435   4.516  -0.952  1.00  0.00         A
ATOM    176  HB1 ARG    14      -8.873   5.271  -1.588  1.00  0.00         A
ATOM    177  HB2 ARG    14      -7.712   4.986  -0.304  1.00  0.00         A
ATOM    178  CG  ARG    14      -9.541   3.932  -0.078  1.00  0.00         A
ATOM    179  HG1 ARG    14      -9.986   4.732   0.496  1.00  0.00         A
ATOM    180  HG2 ARG    14      -9.103   3.211   0.597  1.00  0.00         A
ATOM    181  CD  ARG    14     -10.630   3.248  -0.897  1.00  0.00         A
ATOM    182  HD1 ARG    14     -10.162   2.630  -1.649  1.00  0.00         A
ATOM    183  HD2 ARG    14     -11.231   4.006  -1.377  1.00  0.00         A
ATOM    184  NE  ARG    14     -11.497   2.410  -0.064  1.00  0.00         A
ATOM    185  HE  ARG    14     -11.128   2.090   0.792  1.00  0.00         A
ATOM    186  CZ  ARG    14     -12.739   2.063  -0.398  1.00  0.00         A
ATOM    187  NH1 ARG    14     -13.260   2.472  -1.547  1.00  0.00         A
ATOM    188 HH11 ARG    14     -12.722   3.046  -2.171  1.00  0.00         A
ATOM    189 HH12 ARG    14     -14.195   2.212  -1.799  1.00  0.00         A
ATOM    190  NH2 ARG    14     -13.461   1.304   0.416  1.00  0.00         A
ATOM    191 HH21 ARG    14     -13.080   0.989   1.290  1.00  0.00         A
ATOM    192 HH22 ARG    14     -14.394   1.038   0.159  1.00  0.00         A
ATOM    193  C   ARG    14      -6.227   3.834  -1.935  1.00  0.00         A
ATOM    194  O   ARG    14      -5.849   4.859  -2.507  1.00  0.00         A
ATOM    195  N   ALA    15      -5.406   2.952  -1.361  1.00  0.00         A
ATOM    196  HN  ALA    15      -5.805   2.213  -0.856  1.00  0.00         A
ATOM    197  CA  ALA    15      -3.944   3.046  -1.443  1.00  0.00         A
ATOM    198  HA  ALA    15      -3.538   2.168  -0.957  1.00  0.00         A
ATOM    199  CB  ALA    15      -3.488   3.038  -2.897  1.00  0.00         A
ATOM    200  HB1 ALA    15      -3.878   2.162  -3.393  1.00  0.00         A
ATOM    201  HB2 ALA    15      -2.410   3.024  -2.936  1.00  0.00         A
ATOM    202  HB3 ALA    15      -3.855   3.925  -3.393  1.00  0.00         A
ATOM    203  C   ALA    15      -3.427   4.287  -0.720  1.00  0.00         A
ATOM    204  O   ALA    15      -4.186   4.968  -0.034  1.00  0.00         A
ATOM    205  N   VAL    16      -2.133   4.573  -0.848  1.00  0.00         A
ATOM    206  HN  VAL    16      -1.565   4.019  -1.430  1.00  0.00         A
ATOM    207  CA  VAL    16      -1.554   5.711  -0.148  1.00  0.00         A
ATOM    208  HA  VAL    16      -2.152   6.566  -0.389  1.00  0.00         A
ATOM    209  CB  VAL    16      -1.621   5.512   1.387  1.00  0.00         A
ATOM    210  HB  VAL    16      -2.661   5.431   1.666  1.00  0.00         A
ATOM    211  CG1 VAL    16      -0.929   4.229   1.809  1.00  0.00         A
ATOM    212 HG11 VAL    16       0.138   4.349   1.718  1.00  0.00         A
ATOM    213 HG12 VAL    16      -1.245   3.411   1.165  1.00  0.00         A
ATOM    214 HG13 VAL    16      -1.181   3.998   2.832  1.00  0.00         A
ATOM    215  CG2 VAL    16      -1.033   6.709   2.116  1.00  0.00         A
ATOM    216 HG21 VAL    16      -1.073   6.537   3.182  1.00  0.00         A
ATOM    217 HG22 VAL    16      -1.601   7.594   1.873  1.00  0.00         A
ATOM    218 HG23 VAL    16      -0.005   6.845   1.812  1.00  0.00         A
ATOM    219  C   VAL    16      -0.121   6.006  -0.593  1.00  0.00         A
ATOM    220  O   VAL    16       0.174   7.107  -1.054  1.00  0.00         A
ATOM    221  N   LEU    17       0.756   5.027  -0.480  1.00  0.00         A
ATOM    222  HN  LEU    17       0.443   4.136  -0.199  1.00  0.00         A
ATOM    223  CA  LEU    17       2.169   5.229  -0.790  1.00  0.00         A
ATOM    224  HA  LEU    17       2.235   5.681  -1.764  1.00  0.00         A
ATOM    225  CB  LEU    17       2.834   6.160   0.235  1.00  0.00         A
ATOM    226  HB1 LEU    17       2.085   6.854   0.588  1.00  0.00         A
ATOM    227  HB2 LEU    17       3.602   6.723  -0.275  1.00  0.00         A
ATOM    228  CG  LEU    17       3.472   5.489   1.457  1.00  0.00         A
ATOM    229  HG  LEU    17       4.187   4.751   1.122  1.00  0.00         A
ATOM    230  CD1 LEU    17       4.216   6.522   2.275  1.00  0.00         A
ATOM    231 HD11 LEU    17       4.959   6.998   1.653  1.00  0.00         A
ATOM    232 HD12 LEU    17       4.699   6.040   3.112  1.00  0.00         A
ATOM    233 HD13 LEU    17       3.521   7.264   2.635  1.00  0.00         A
ATOM    234  CD2 LEU    17       2.431   4.786   2.314  1.00  0.00         A
ATOM    235 HD21 LEU    17       1.994   3.971   1.751  1.00  0.00         A
ATOM    236 HD22 LEU    17       1.658   5.486   2.590  1.00  0.00         A
ATOM    237 HD23 LEU    17       2.900   4.396   3.205  1.00  0.00         A
ATOM    238  C   LEU    17       2.886   3.894  -0.821  1.00  0.00         A
ATOM    239  O   LEU    17       2.303   2.871  -0.465  1.00  0.00         A
ATOM    240  N   CYS    18       4.151   3.900  -1.198  1.00  0.00         A
ATOM    241  HN  CYS    18       4.618   4.752  -1.354  1.00  0.00         A
ATOM    242  CA  CYS    18       4.888   2.675  -1.332  1.00  0.00         A
ATOM    243  HA  CYS    18       4.466   1.958  -0.653  1.00  0.00         A
ATOM    244  HB1 CYS    18       5.559   2.604  -3.361  1.00  0.00         A
ATOM    245  HB2 CYS    18       3.823   2.395  -3.158  1.00  0.00         A
ATOM    246  C   CYS    18       6.323   2.924  -0.951  1.00  0.00         A
ATOM    247  O   CYS    18       6.899   3.952  -1.309  1.00  0.00         A
ATOM    248  CB  CYS    18       4.790   2.144  -2.757  1.00  0.00         A
ATOM    249  SG  CYS    18       4.990   0.342  -2.882  1.00  0.00         A
ATOM    250  N   HIS    19       6.895   2.007  -0.207  1.00  0.00         A
ATOM    251  HN  HIS    19       6.416   1.170  -0.011  1.00  0.00         A
ATOM    252  CA  HIS    19       8.239   2.204   0.285  1.00  0.00         A
ATOM    253  HA  HIS    19       8.424   3.269   0.259  1.00  0.00         A
ATOM    254  CB  HIS    19       8.386   1.700   1.724  1.00  0.00         A
ATOM    255  HB1 HIS    19       9.416   1.822   2.033  1.00  0.00         A
ATOM    256  HB2 HIS    19       8.129   0.652   1.758  1.00  0.00         A
ATOM    257  CG  HIS    19       7.520   2.418   2.712  1.00  0.00         A
ATOM    258  ND1 HIS    19       7.962   3.478   3.474  1.00  0.00         A
ATOM    259  HD1 HIS    19       8.869   3.861   3.456  1.00  0.00         A
ATOM    260  CD2 HIS    19       6.225   2.223   3.060  1.00  0.00         A
ATOM    261  HD2 HIS    19       5.561   1.470   2.659  1.00  0.00         A
ATOM    262  CE1 HIS    19       6.978   3.902   4.245  1.00  0.00         A
ATOM    263  HE1 HIS    19       7.033   4.722   4.945  1.00  0.00         A
ATOM    264  NE2 HIS    19       5.914   3.158   4.012  1.00  0.00         A
ATOM    265  HE2 HIS    19       5.080   3.173   4.551  1.00  0.00         A
ATOM    266  C   HIS    19       9.239   1.499  -0.617  1.00  0.00         A
ATOM    267  O   HIS    19       8.956   0.423  -1.146  1.00  0.00         A
ATOM    268  N   AAR    20      10.396   2.120  -0.790  1.00  0.00         A
ATOM    269  HN  AAR    20      10.542   2.976  -0.337  1.00  0.00         A
ATOM    270  CA  AAR    20      11.453   1.582  -1.640  1.00  0.00         A
ATOM    271  HA  AAR    20      11.014   1.371  -2.604  1.00  0.00         A
ATOM    272  CB  AAR    20      12.561   2.627  -1.828  1.00  0.00         A
ATOM    273  HB1 AAR    20      12.168   3.454  -2.386  1.00  0.00         A
ATOM    274  HB2 AAR    20      13.364   2.184  -2.381  1.00  0.00         A
ATOM    275  CG  AAR    20      13.137   3.168  -0.540  1.00  0.00         A
ATOM    276  HG1 AAR    20      13.652   2.372  -0.039  1.00  0.00         A
ATOM    277  HG2 AAR    20      12.338   3.523   0.076  1.00  0.00         A
ATOM    278  CD  AAR    20      14.110   4.303  -0.796  1.00  0.00         A
ATOM    279  HD1 AAR    20      13.608   5.069  -1.369  1.00  0.00         A
ATOM    280  HD2 AAR    20      14.946   3.922  -1.362  1.00  0.00         A
ATOM    281  NE  AAR    20      14.608   4.891   0.445  1.00  0.00         A
ATOM    282  HE  AAR    20      14.438   4.395   1.280  1.00  0.00         A
ATOM    283  CZ  AAR    20      15.263   6.046   0.511  1.00  0.00         A
ATOM    284  NH1 AAR    20      15.519   6.732  -0.597  1.00  0.00         A
ATOM    285 HH11 AAR    20      15.220   6.381  -1.486  1.00  0.00         A
ATOM    286 HH12 AAR    20      16.011   7.606  -0.549  1.00  0.00         A
ATOM    287  NH2 AAR    20      15.663   6.512   1.687  1.00  0.00         A
ATOM    288 HH21 AAR    20      15.472   5.992   2.527  1.00  0.00         A
ATOM    289 HH22 AAR    20      16.150   7.386   1.746  1.00  0.00         A
ATOM    290  C   AAR    20      12.023   0.277  -1.076  1.00  0.00         A
ATOM    291  O   AAR    20      12.935   0.277  -0.246  1.00  0.00         A
ATOM    292  NT  AAR    20      11.483  -0.841  -1.530  1.00  0.00         A
ATOM    293 HNT1 AAR    20      10.743  -0.789  -2.203  1.00  0.00         A
ATOM    294 HNT2 AAR    20      11.819  -1.721  -1.198  1.00  0.00         A
END
 
Coordinates of Model 3 of Lingo1[1-20] determined by NMR
REMARK            overall,bonds,angles,improper,dihe,vdw,elec,noe,cdih,coup,sani,vean
REMARK energies: -398.206, 7.2115, 28.0985, 18.5544, 92.6187, -1.23988, -563.212, 19.7636, 0, 0, 0, 0
REMARK ===============================================================
REMARK            bonds,angles,impropers,dihe,noe,cdih,coup,sani,vean
REMARK rms-dev.: 4.919314E-03,0.586128,1.79252,42.0818,3.68554E-02,0,0, 0, 0
REMARK ===============================================================
REMARK               noe,cdih,coup,sani,vean
REMARK               >0.5,>5,>1,>0,>5
REMARK violations.: 0, 0, 0, 0, 0
REMARK ===============================================================
REMARK DATE:17-Mar-2025  15:07:11       created by user: meudal
REMARK VERSION:1.1
ATOM      1  HA  THR     1       5.169   9.352   1.030  1.00  0.00         A
ATOM      2  CB  THR     1       3.246   9.148   1.969  1.00  0.00         A
ATOM      3  HB  THR     1       3.569   9.622   2.885  1.00  0.00         A
ATOM      4  OG1 THR     1       3.365   7.726   2.117  1.00  0.00         A
ATOM      5  HG1 THR     1       2.990   7.463   2.969  1.00  0.00         A
ATOM      6  CG2 THR     1       1.786   9.507   1.729  1.00  0.00         A
ATOM      7 HG21 THR     1       1.453   9.061   0.803  1.00  0.00         A
ATOM      8 HG22 THR     1       1.684  10.580   1.668  1.00  0.00         A
ATOM      9 HG23 THR     1       1.184   9.134   2.545  1.00  0.00         A
ATOM     10  C   THR     1       3.716   8.989  -0.490  1.00  0.00         A
ATOM     11  O   THR     1       2.958   9.573  -1.268  1.00  0.00         A
ATOM     12  N   THR     1       4.105  11.114   0.692  1.00  0.00         A
ATOM     13  HT1 THR     1       4.712  11.413  -0.045  1.00  0.00         A
ATOM     14  HT2 THR     1       4.400  11.542   1.544  1.00  0.00         A
ATOM     15  HT3 THR     1       3.174  11.413   0.485  1.00  0.00         A
ATOM     16  CA  THR     1       4.151   9.644   0.816  1.00  0.00         A
ATOM     17  N   GLY     2       4.217   7.785  -0.736  1.00  0.00         A
ATOM     18  HN  GLY     2       4.861   7.394  -0.106  1.00  0.00         A
ATOM     19  CA  GLY     2       3.825   7.046  -1.917  1.00  0.00         A
ATOM     20  HA1 GLY     2       4.696   6.575  -2.343  1.00  0.00         A
ATOM     21  HA2 GLY     2       3.406   7.731  -2.637  1.00  0.00         A
ATOM     22  C   GLY     2       2.801   5.983  -1.594  1.00  0.00         A
ATOM     23  O   GLY     2       2.311   5.283  -2.479  1.00  0.00         A
ATOM     24  N   CYS     3       2.487   5.861  -0.316  1.00  0.00         A
ATOM     25  HN  CYS     3       2.937   6.435   0.339  1.00  0.00         A
ATOM     26  CA  CYS     3       1.495   4.905   0.147  1.00  0.00         A
ATOM     27  HA  CYS     3       1.069   4.418  -0.718  1.00  0.00         A
ATOM     28  HB1 CYS     3       1.400   3.126   1.339  1.00  0.00         A
ATOM     29  HB2 CYS     3       2.534   4.334   1.932  1.00  0.00         A
ATOM     30  C   CYS     3       0.390   5.631   0.905  1.00  0.00         A
ATOM     31  O   CYS     3       0.551   5.961   2.080  1.00  0.00         A
ATOM     32  CB  CYS     3       2.147   3.851   1.048  1.00  0.00         A
ATOM     33  SG  CYS     3       3.524   2.946   0.265  1.00  0.00         A
ATOM     34  N   PRO     4      -0.734   5.921   0.226  1.00  0.00         A
ATOM     35  CA  PRO     4      -1.887   6.607   0.831  1.00  0.00         A
ATOM     36  HA  PRO     4      -1.643   7.627   1.083  1.00  0.00         A
ATOM     37  CB  PRO     4      -2.930   6.598  -0.287  1.00  0.00         A
ATOM     38  HB1 PRO     4      -3.510   7.507  -0.251  1.00  0.00         A
ATOM     39  HB2 PRO     4      -3.579   5.743  -0.170  1.00  0.00         A
ATOM     40  CG  PRO     4      -2.133   6.510  -1.533  1.00  0.00         A
ATOM     41  HG1 PRO     4      -1.793   7.492  -1.824  1.00  0.00         A
ATOM     42  HG2 PRO     4      -2.731   6.071  -2.312  1.00  0.00         A
ATOM     43  CD  PRO     4      -0.965   5.628  -1.199  1.00  0.00         A
ATOM     44  HD1 PRO     4      -0.104   5.897  -1.793  1.00  0.00         A
ATOM     45  HD2 PRO     4      -1.221   4.590  -1.345  1.00  0.00         A
ATOM     46  C   PRO     4      -2.429   5.896   2.077  1.00  0.00         A
ATOM     47  O   PRO     4      -2.116   4.730   2.320  1.00  0.00         A
ATOM     48  N   PRO     5      -3.268   6.598   2.862  1.00  0.00         A
ATOM     49  CA  PRO     5      -3.756   6.125   4.172  1.00  0.00         A
ATOM     50  HA  PRO     5      -2.996   6.232   4.931  1.00  0.00         A
ATOM     51  CB  PRO     5      -4.908   7.083   4.477  1.00  0.00         A
ATOM     52  HB1 PRO     5      -4.986   7.230   5.544  1.00  0.00         A
ATOM     53  HB2 PRO     5      -5.832   6.674   4.095  1.00  0.00         A
ATOM     54  CG  PRO     5      -4.538   8.345   3.780  1.00  0.00         A
ATOM     55  HG1 PRO     5      -3.890   8.936   4.410  1.00  0.00         A
ATOM     56  HG2 PRO     5      -5.429   8.902   3.530  1.00  0.00         A
ATOM     57  CD  PRO     5      -3.812   7.931   2.529  1.00  0.00         A
ATOM     58  HD1 PRO     5      -3.016   8.624   2.305  1.00  0.00         A
ATOM     59  HD2 PRO     5      -4.498   7.866   1.697  1.00  0.00         A
ATOM     60  C   PRO     5      -4.262   4.681   4.173  1.00  0.00         A
ATOM     61  O   PRO     5      -3.843   3.871   5.004  1.00  0.00         A
ATOM     62  N   ARG     6      -5.155   4.360   3.244  1.00  0.00         A
ATOM     63  HN  ARG     6      -5.390   5.017   2.558  1.00  0.00         A
ATOM     64  CA  ARG     6      -5.794   3.048   3.221  1.00  0.00         A
ATOM     65  HA  ARG     6      -5.934   2.735   4.241  1.00  0.00         A
ATOM     66  CB  ARG     6      -7.159   3.129   2.536  1.00  0.00         A
ATOM     67  HB1 ARG     6      -7.623   2.154   2.570  1.00  0.00         A
ATOM     68  HB2 ARG     6      -7.017   3.413   1.505  1.00  0.00         A
ATOM     69  CG  ARG     6      -8.104   4.125   3.178  1.00  0.00         A
ATOM     70  HG1 ARG     6      -7.631   5.097   3.197  1.00  0.00         A
ATOM     71  HG2 ARG     6      -8.317   3.806   4.187  1.00  0.00         A
ATOM     72  CD  ARG     6      -9.408   4.224   2.409  1.00  0.00         A
ATOM     73  HD1 ARG     6      -9.880   3.253   2.401  1.00  0.00         A
ATOM     74  HD2 ARG     6      -9.191   4.527   1.396  1.00  0.00         A
ATOM     75  NE  ARG     6     -10.319   5.192   3.009  1.00  0.00         A
ATOM     76  HE  ARG     6      -9.999   5.674   3.807  1.00  0.00         A
ATOM     77  CZ  ARG     6     -11.539   5.456   2.546  1.00  0.00         A
ATOM     78  NH1 ARG     6     -11.997   4.828   1.468  1.00  0.00         A
ATOM     79 HH11 ARG     6     -11.427   4.152   0.997  1.00  0.00         A
ATOM     80 HH12 ARG     6     -12.919   5.030   1.118  1.00  0.00         A
ATOM     81  NH2 ARG     6     -12.299   6.351   3.158  1.00  0.00         A
ATOM     82 HH21 ARG     6     -11.959   6.831   3.970  1.00  0.00         A
ATOM     83 HH22 ARG     6     -13.220   6.552   2.812  1.00  0.00         A
ATOM     84  C   ARG     6      -4.930   2.018   2.505  1.00  0.00         A
ATOM     85  O   ARG     6      -5.198   0.817   2.575  1.00  0.00         A
ATOM     86  N   CYS     7      -3.891   2.484   1.835  1.00  0.00         A
ATOM     87  HN  CYS     7      -3.668   3.437   1.898  1.00  0.00         A
ATOM     88  CA  CYS     7      -3.055   1.613   1.025  1.00  0.00         A
ATOM     89  HA  CYS     7      -3.673   0.811   0.653  1.00  0.00         A
ATOM     90  HB1 CYS     7      -1.952   1.709  -0.807  1.00  0.00         A
ATOM     91  HB2 CYS     7      -1.804   3.143   0.204  1.00  0.00         A
ATOM     92  C   CYS     7      -1.926   1.017   1.858  1.00  0.00         A
ATOM     93  O   CYS     7      -1.505   1.597   2.860  1.00  0.00         A
ATOM     94  CB  CYS     7      -2.487   2.391  -0.162  1.00  0.00         A
ATOM     95  SG  CYS     7      -3.755   3.234  -1.171  1.00  0.00         A
ATOM     96  N   GLU     8      -1.449  -0.146   1.443  1.00  0.00         A
ATOM     97  HN  GLU     8      -1.802  -0.539   0.613  1.00  0.00         A
ATOM     98  CA  GLU     8      -0.395  -0.849   2.155  1.00  0.00         A
ATOM     99  HA  GLU     8      -0.026  -0.206   2.939  1.00  0.00         A
ATOM    100  CB  GLU     8      -0.935  -2.142   2.767  1.00  0.00         A
ATOM    101  HB1 GLU     8      -0.135  -2.635   3.297  1.00  0.00         A
ATOM    102  HB2 GLU     8      -1.273  -2.786   1.969  1.00  0.00         A
ATOM    103  CG  GLU     8      -2.090  -1.939   3.729  1.00  0.00         A
ATOM    104  HG1 GLU     8      -2.906  -1.469   3.201  1.00  0.00         A
ATOM    105  HG2 GLU     8      -1.764  -1.298   4.535  1.00  0.00         A
ATOM    106  CD  GLU     8      -2.578  -3.245   4.314  1.00  0.00         A
ATOM    107  OE1 GLU     8      -1.954  -3.738   5.278  1.00  0.00         A
ATOM    108  OE2 GLU     8      -3.587  -3.788   3.817  1.00  0.00         A
ATOM    109  C   GLU     8       0.738  -1.179   1.199  1.00  0.00         A
ATOM    110  O   GLU     8       0.500  -1.542   0.048  1.00  0.00         A
ATOM    111  N   CYS     9       1.963  -1.046   1.658  1.00  0.00         A
ATOM    112  HN  CYS     9       2.111  -0.713   2.567  1.00  0.00         A
ATOM    113  CA  CYS     9       3.103  -1.360   0.836  1.00  0.00         A
ATOM    114  HA  CYS     9       2.760  -1.969   0.005  1.00  0.00         A
ATOM    115  HB1 CYS     9       3.142   0.235  -0.583  1.00  0.00         A
ATOM    116  HB2 CYS     9       4.720  -0.288  -0.024  1.00  0.00         A
ATOM    117  C   CYS     9       4.145  -2.151   1.605  1.00  0.00         A
ATOM    118  O   CYS     9       4.402  -1.903   2.781  1.00  0.00         A
ATOM    119  CB  CYS     9       3.712  -0.079   0.277  1.00  0.00         A
ATOM    120  SG  CYS     9       3.770   1.314   1.450  1.00  0.00         A
ATOM    121  N   SER    10       4.730  -3.109   0.916  1.00  0.00         A
ATOM    122  HN  SER    10       4.434  -3.267  -0.007  1.00  0.00         A
ATOM    123  CA  SER    10       5.813  -3.901   1.442  1.00  0.00         A
ATOM    124  HA  SER    10       5.700  -3.976   2.513  1.00  0.00         A
ATOM    125  CB  SER    10       5.790  -5.294   0.817  1.00  0.00         A
ATOM    126  HB1 SER    10       5.875  -5.195  -0.258  1.00  0.00         A
ATOM    127  HB2 SER    10       4.858  -5.781   1.062  1.00  0.00         A
ATOM    128  OG  SER    10       6.859  -6.095   1.289  1.00  0.00         A
ATOM    129  HG  SER    10       6.810  -6.969   0.883  1.00  0.00         A
ATOM    130  C   SER    10       7.113  -3.194   1.115  1.00  0.00         A
ATOM    131  O   SER    10       7.634  -3.316   0.002  1.00  0.00         A
ATOM    132  N   ALA    11       7.577  -2.391   2.058  1.00  0.00         A
ATOM    133  HN  ALA    11       7.085  -2.329   2.904  1.00  0.00         A
ATOM    134  CA  ALA    11       8.787  -1.599   1.900  1.00  0.00         A
ATOM    135  HA  ALA    11       8.882  -0.986   2.784  1.00  0.00         A
ATOM    136  CB  ALA    11      10.016  -2.488   1.827  1.00  0.00         A
ATOM    137  HB1 ALA    11      10.905  -1.877   1.873  1.00  0.00         A
ATOM    138  HB2 ALA    11      10.008  -3.037   0.900  1.00  0.00         A
ATOM    139  HB3 ALA    11      10.011  -3.179   2.656  1.00  0.00         A
ATOM    140  C   ALA    11       8.710  -0.674   0.685  1.00  0.00         A
ATOM    141  O   ALA    11       9.739  -0.201   0.201  1.00  0.00         A
ATOM    142  N   GLN    12       7.488  -0.474   0.159  1.00  0.00         A
ATOM    143  HN  GLN    12       6.768  -1.115   0.369  1.00  0.00         A
ATOM    144  CA  GLN    12       7.202   0.603  -0.796  1.00  0.00         A
ATOM    145  HA  GLN    12       6.132   0.733  -0.836  1.00  0.00         A
ATOM    146  CB  GLN    12       7.847   1.927  -0.363  1.00  0.00         A
ATOM    147  HB1 GLN    12       7.392   2.732  -0.919  1.00  0.00         A
ATOM    148  HB2 GLN    12       8.900   1.891  -0.598  1.00  0.00         A
ATOM    149  CG  GLN    12       7.705   2.233   1.119  1.00  0.00         A
ATOM    150  HG1 GLN    12       8.182   1.436   1.680  1.00  0.00         A
ATOM    151  HG2 GLN    12       6.656   2.272   1.370  1.00  0.00         A
ATOM    152  CD  GLN    12       8.349   3.548   1.503  1.00  0.00         A
ATOM    153  OE1 GLN    12       9.311   3.990   0.874  1.00  0.00         A
ATOM    154  NE2 GLN    12       7.834   4.175   2.540  1.00  0.00         A
ATOM    155 HE21 GLN    12       7.073   3.763   2.999  1.00  0.00         A
ATOM    156 HE22 GLN    12       8.233   5.029   2.812  1.00  0.00         A
ATOM    157  C   GLN    12       7.696   0.231  -2.180  1.00  0.00         A
ATOM    158  O   GLN    12       7.648   1.036  -3.108  1.00  0.00         A
ATOM    159  N   ASP    13       8.159  -0.996  -2.316  1.00  0.00         A
ATOM    160  HN  ASP    13       8.127  -1.607  -1.553  1.00  0.00         A
ATOM    161  CA  ASP    13       8.719  -1.448  -3.574  1.00  0.00         A
ATOM    162  HA  ASP    13       8.250  -0.886  -4.366  1.00  0.00         A
ATOM    163  CB  ASP    13      10.219  -1.191  -3.601  1.00  0.00         A
ATOM    164  HB1 ASP    13      10.683  -1.754  -2.803  1.00  0.00         A
ATOM    165  HB2 ASP    13      10.401  -0.138  -3.449  1.00  0.00         A
ATOM    166  CG  ASP    13      10.847  -1.605  -4.916  1.00  0.00         A
ATOM    167  OD1 ASP    13      11.494  -2.672  -4.964  1.00  0.00         A
ATOM    168  OD2 ASP    13      10.686  -0.871  -5.913  1.00  0.00         A
ATOM    169  C   ASP    13       8.447  -2.922  -3.790  1.00  0.00         A
ATOM    170  O   ASP    13       8.078  -3.338  -4.886  1.00  0.00         A
ATOM    171  N   ARG    14       8.614  -3.712  -2.734  1.00  0.00         A
ATOM    172  HN  ARG    14       8.887  -3.321  -1.881  1.00  0.00         A
ATOM    173  CA  ARG    14       8.397  -5.151  -2.830  1.00  0.00         A
ATOM    174  HA  ARG    14       8.946  -5.510  -3.688  1.00  0.00         A
ATOM    175  CB  ARG    14       8.872  -5.901  -1.572  1.00  0.00         A
ATOM    176  HB1 ARG    14       9.313  -6.838  -1.878  1.00  0.00         A
ATOM    177  HB2 ARG    14       8.013  -6.110  -0.953  1.00  0.00         A
ATOM    178  CG  ARG    14       9.893  -5.154  -0.718  1.00  0.00         A
ATOM    179  HG1 ARG    14      10.191  -5.795   0.100  1.00  0.00         A
ATOM    180  HG2 ARG    14       9.427  -4.268  -0.323  1.00  0.00         A
ATOM    181  CD  ARG    14      11.134  -4.749  -1.500  1.00  0.00         A
ATOM    182  HD1 ARG    14      10.828  -4.320  -2.443  1.00  0.00         A
ATOM    183  HD2 ARG    14      11.734  -5.628  -1.682  1.00  0.00         A
ATOM    184  NE  ARG    14      11.937  -3.768  -0.767  1.00  0.00         A
ATOM    185  HE  ARG    14      11.722  -3.626   0.189  1.00  0.00         A
ATOM    186  CZ  ARG    14      12.936  -3.072  -1.305  1.00  0.00         A
ATOM    187  NH1 ARG    14      13.235  -3.212  -2.590  1.00  0.00         A
ATOM    188 HH11 ARG    14      12.710  -3.842  -3.167  1.00  0.00         A
ATOM    189 HH12 ARG    14      13.988  -2.683  -2.993  1.00  0.00         A
ATOM    190  NH2 ARG    14      13.635  -2.230  -0.557  1.00  0.00         A
ATOM    191 HH21 ARG    14      13.413  -2.115   0.417  1.00  0.00         A
ATOM    192 HH22 ARG    14      14.388  -1.702  -0.961  1.00  0.00         A
ATOM    193  C   ARG    14       6.915  -5.405  -3.060  1.00  0.00         A
ATOM    194  O   ARG    14       6.532  -6.368  -3.725  1.00  0.00         A
ATOM    195  N   ALA    15       6.089  -4.521  -2.503  1.00  0.00         A
ATOM    196  HN  ALA    15       6.454  -3.845  -1.895  1.00  0.00         A
ATOM    197  CA  ALA    15       4.662  -4.528  -2.775  1.00  0.00         A
ATOM    198  HA  ALA    15       4.545  -4.699  -3.812  1.00  0.00         A
ATOM    199  CB  ALA    15       3.952  -5.645  -2.023  1.00  0.00         A
ATOM    200  HB1 ALA    15       2.927  -5.706  -2.355  1.00  0.00         A
ATOM    201  HB2 ALA    15       3.974  -5.436  -0.964  1.00  0.00         A
ATOM    202  HB3 ALA    15       4.451  -6.583  -2.215  1.00  0.00         A
ATOM    203  C   ALA    15       4.035  -3.189  -2.467  1.00  0.00         A
ATOM    204  O   ALA    15       4.476  -2.488  -1.566  1.00  0.00         A
ATOM    205  N   VAL    16       3.035  -2.828  -3.257  1.00  0.00         A
ATOM    206  HN  VAL    16       2.797  -3.410  -4.012  1.00  0.00         A
ATOM    207  CA  VAL    16       2.268  -1.605  -3.053  1.00  0.00         A
ATOM    208  HA  VAL    16       2.266  -1.380  -1.996  1.00  0.00         A
ATOM    209  CB  VAL    16       2.863  -0.398  -3.820  1.00  0.00         A
ATOM    210  HB  VAL    16       2.799  -0.604  -4.879  1.00  0.00         A
ATOM    211  CG1 VAL    16       2.058   0.860  -3.534  1.00  0.00         A
ATOM    212 HG11 VAL    16       2.088   1.075  -2.477  1.00  0.00         A
ATOM    213 HG12 VAL    16       1.034   0.709  -3.842  1.00  0.00         A
ATOM    214 HG13 VAL    16       2.480   1.688  -4.081  1.00  0.00         A
ATOM    215  CG2 VAL    16       4.327  -0.178  -3.463  1.00  0.00         A
ATOM    216 HG21 VAL    16       4.876  -1.098  -3.619  1.00  0.00         A
ATOM    217 HG22 VAL    16       4.405   0.112  -2.426  1.00  0.00         A
ATOM    218 HG23 VAL    16       4.739   0.598  -4.089  1.00  0.00         A
ATOM    219  C   VAL    16       0.834  -1.828  -3.523  1.00  0.00         A
ATOM    220  O   VAL    16       0.561  -1.837  -4.725  1.00  0.00         A
ATOM    221  N   LEU    17      -0.073  -2.022  -2.580  1.00  0.00         A
ATOM    222  HN  LEU    17       0.186  -1.933  -1.633  1.00  0.00         A
ATOM    223  CA  LEU    17      -1.456  -2.331  -2.905  1.00  0.00         A
ATOM    224  HA  LEU    17      -1.599  -2.069  -3.944  1.00  0.00         A
ATOM    225  CB  LEU    17      -1.765  -3.844  -2.739  1.00  0.00         A
ATOM    226  HB1 LEU    17      -1.276  -4.364  -3.551  1.00  0.00         A
ATOM    227  HB2 LEU    17      -2.828  -3.971  -2.862  1.00  0.00         A
ATOM    228  CG  LEU    17      -1.365  -4.556  -1.418  1.00  0.00         A
ATOM    229  HG  LEU    17      -1.733  -5.571  -1.462  1.00  0.00         A
ATOM    230  CD1 LEU    17       0.145  -4.640  -1.249  1.00  0.00         A
ATOM    231 HD11 LEU    17       0.376  -5.123  -0.312  1.00  0.00         A
ATOM    232 HD12 LEU    17       0.564  -3.645  -1.255  1.00  0.00         A
ATOM    233 HD13 LEU    17       0.566  -5.213  -2.062  1.00  0.00         A
ATOM    234  CD2 LEU    17      -2.000  -3.901  -0.199  1.00  0.00         A
ATOM    235 HD21 LEU    17      -1.668  -2.876  -0.128  1.00  0.00         A
ATOM    236 HD22 LEU    17      -1.706  -4.438   0.691  1.00  0.00         A
ATOM    237 HD23 LEU    17      -3.075  -3.925  -0.295  1.00  0.00         A
ATOM    238  C   LEU    17      -2.405  -1.475  -2.076  1.00  0.00         A
ATOM    239  O   LEU    17      -1.976  -0.761  -1.172  1.00  0.00         A
ATOM    240  N   CYS    18      -3.688  -1.533  -2.387  1.00  0.00         A
ATOM    241  HN  CYS    18      -3.982  -2.100  -3.133  1.00  0.00         A
ATOM    242  CA  CYS    18      -4.668  -0.746  -1.658  1.00  0.00         A
ATOM    243  HA  CYS    18      -4.308  -0.621  -0.649  1.00  0.00         A
ATOM    244  HB1 CYS    18      -5.558   0.570  -3.095  1.00  0.00         A
ATOM    245  HB2 CYS    18      -3.871   0.922  -2.740  1.00  0.00         A
ATOM    246  C   CYS    18      -6.011  -1.467  -1.617  1.00  0.00         A
ATOM    247  O   CYS    18      -7.031  -0.880  -1.254  1.00  0.00         A
ATOM    248  CB  CYS    18      -4.818   0.632  -2.311  1.00  0.00         A
ATOM    249  SG  CYS    18      -5.333   1.954  -1.166  1.00  0.00         A
ATOM    250  N   HIS    19      -5.992  -2.757  -1.962  1.00  0.00         A
ATOM    251  HN  HIS    19      -5.139  -3.178  -2.184  1.00  0.00         A
ATOM    252  CA  HIS    19      -7.202  -3.571  -2.011  1.00  0.00         A
ATOM    253  HA  HIS    19      -6.928  -4.538  -2.404  1.00  0.00         A
ATOM    254  CB  HIS    19      -7.787  -3.756  -0.602  1.00  0.00         A
ATOM    255  HB1 HIS    19      -8.604  -4.455  -0.659  1.00  0.00         A
ATOM    256  HB2 HIS    19      -8.155  -2.808  -0.243  1.00  0.00         A
ATOM    257  CG  HIS    19      -6.808  -4.285   0.408  1.00  0.00         A
ATOM    258  ND1 HIS    19      -6.733  -5.616   0.763  1.00  0.00         A
ATOM    259  HD1 HIS    19      -7.284  -6.343   0.393  1.00  0.00         A
ATOM    260  CD2 HIS    19      -5.867  -3.649   1.148  1.00  0.00         A
ATOM    261  HD2 HIS    19      -5.639  -2.592   1.125  1.00  0.00         A
ATOM    262  CE1 HIS    19      -5.793  -5.773   1.677  1.00  0.00         A
ATOM    263  HE1 HIS    19      -5.512  -6.708   2.139  1.00  0.00         A
ATOM    264  NE2 HIS    19      -5.253  -4.595   1.927  1.00  0.00         A
ATOM    265  HE2 HIS    19      -4.615  -4.405   2.663  1.00  0.00         A
ATOM    266  C   HIS    19      -8.221  -2.937  -2.961  1.00  0.00         A
ATOM    267  O   HIS    19      -7.838  -2.371  -3.988  1.00  0.00         A
ATOM    268  N   AAR    20      -9.505  -3.031  -2.643  1.00  0.00         A
ATOM    269  HN  AAR    20      -9.768  -3.502  -1.827  1.00  0.00         A
ATOM    270  CA  AAR    20     -10.533  -2.426  -3.482  1.00  0.00         A
ATOM    271  HA  AAR    20     -10.039  -2.052  -4.367  1.00  0.00         A
ATOM    272  CB  AAR    20     -11.581  -3.462  -3.913  1.00  0.00         A
ATOM    273  HB1 AAR    20     -11.144  -4.111  -4.647  1.00  0.00         A
ATOM    274  HB2 AAR    20     -12.412  -2.951  -4.354  1.00  0.00         A
ATOM    275  CG  AAR    20     -12.115  -4.321  -2.797  1.00  0.00         A
ATOM    276  HG1 AAR    20     -12.534  -3.682  -2.045  1.00  0.00         A
ATOM    277  HG2 AAR    20     -11.305  -4.888  -2.383  1.00  0.00         A
ATOM    278  CD  AAR    20     -13.188  -5.274  -3.292  1.00  0.00         A
ATOM    279  HD1 AAR    20     -12.787  -5.854  -4.111  1.00  0.00         A
ATOM    280  HD2 AAR    20     -14.030  -4.696  -3.642  1.00  0.00         A
ATOM    281  NE  AAR    20     -13.640  -6.183  -2.241  1.00  0.00         A
ATOM    282  HE  AAR    20     -13.026  -6.339  -1.486  1.00  0.00         A
ATOM    283  CZ  AAR    20     -14.812  -6.820  -2.257  1.00  0.00         A
ATOM    284  NH1 AAR    20     -15.677  -6.611  -3.242  1.00  0.00         A
ATOM    285 HH11 AAR    20     -15.458  -5.970  -3.982  1.00  0.00         A
ATOM    286 HH12 AAR    20     -16.552  -7.102  -3.254  1.00  0.00         A
ATOM    287  NH2 AAR    20     -15.124  -7.658  -1.280  1.00  0.00         A
ATOM    288 HH21 AAR    20     -14.482  -7.817  -0.525  1.00  0.00         A
ATOM    289 HH22 AAR    20     -16.005  -8.143  -1.291  1.00  0.00         A
ATOM    290  C   AAR    20     -11.188  -1.240  -2.776  1.00  0.00         A
ATOM    291  O   AAR    20     -11.176  -0.118  -3.286  1.00  0.00         A
ATOM    292  NT  AAR    20     -11.762  -1.479  -1.608  1.00  0.00         A
ATOM    293 HNT1 AAR    20     -11.746  -2.405  -1.232  1.00  0.00         A
ATOM    294 HNT2 AAR    20     -12.203  -0.729  -1.116  1.00  0.00         A
END
 
Coordinates of Model 4 of Lingo1[1-20] determined by NMR
REMARK            overall,bonds,angles,improper,dihe,vdw,elec,noe,cdih,coup,sani,vean
REMARK energies: -459.449, 3.64659, 30.9058, 16.1458, 94.0603, -7.21495, -602.489, 5.49631, 0, 0, 0, 0
REMARK ===============================================================
REMARK            bonds,angles,impropers,dihe,noe,cdih,coup,sani,vean
REMARK rms-dev.: 3.498127E-03,0.614711,1.76649,42.8827,1.943588E-02,0,0, 0, 0
REMARK ===============================================================
REMARK               noe,cdih,coup,sani,vean
REMARK               >0.5,>5,>1,>0,>5
REMARK violations.: 0, 0, 0, 0, 0
REMARK ===============================================================
REMARK DATE:17-Mar-2025  15:23:43       created by user: meudal
REMARK VERSION:1.1
ATOM      1  HA  THR     1      -3.544   7.300  -1.335  1.00  0.00         A
ATOM      2  CB  THR     1      -3.866   8.877   0.076  1.00  0.00         A
ATOM      3  HB  THR     1      -3.147   8.621   0.839  1.00  0.00         A
ATOM      4  OG1 THR     1      -4.991   9.515   0.693  1.00  0.00         A
ATOM      5  HG1 THR     1      -5.213  10.321   0.207  1.00  0.00         A
ATOM      6  CG2 THR     1      -3.206   9.834  -0.904  1.00  0.00         A
ATOM      7 HG21 THR     1      -2.326   9.370  -1.323  1.00  0.00         A
ATOM      8 HG22 THR     1      -2.925  10.739  -0.387  1.00  0.00         A
ATOM      9 HG23 THR     1      -3.899  10.072  -1.695  1.00  0.00         A
ATOM     10  C   THR     1      -4.453   6.460   0.402  1.00  0.00         A
ATOM     11  O   THR     1      -5.482   5.784   0.455  1.00  0.00         A
ATOM     12  N   THR     1      -5.570   7.776  -1.362  1.00  0.00         A
ATOM     13  HT1 THR     1      -5.823   6.937  -1.843  1.00  0.00         A
ATOM     14  HT2 THR     1      -5.469   8.511  -2.030  1.00  0.00         A
ATOM     15  HT3 THR     1      -6.300   8.019  -0.725  1.00  0.00         A
ATOM     16  CA  THR     1      -4.309   7.578  -0.626  1.00  0.00         A
ATOM     17  N   GLY     2      -3.422   6.266   1.212  1.00  0.00         A
ATOM     18  HN  GLY     2      -2.635   6.848   1.139  1.00  0.00         A
ATOM     19  CA  GLY     2      -3.443   5.208   2.202  1.00  0.00         A
ATOM     20  HA1 GLY     2      -4.359   4.647   2.100  1.00  0.00         A
ATOM     21  HA2 GLY     2      -3.402   5.647   3.187  1.00  0.00         A
ATOM     22  C   GLY     2      -2.273   4.270   2.028  1.00  0.00         A
ATOM     23  O   GLY     2      -2.104   3.310   2.781  1.00  0.00         A
ATOM     24  N   CYS     3      -1.468   4.552   1.019  1.00  0.00         A
ATOM     25  HN  CYS     3      -1.675   5.320   0.449  1.00  0.00         A
ATOM     26  CA  CYS     3      -0.297   3.749   0.723  1.00  0.00         A
ATOM     27  HA  CYS     3      -0.034   3.189   1.607  1.00  0.00         A
ATOM     28  HB1 CYS     3       0.165   2.033  -0.467  1.00  0.00         A
ATOM     29  HB2 CYS     3      -0.638   3.332  -1.349  1.00  0.00         A
ATOM     30  C   CYS     3       0.866   4.657   0.333  1.00  0.00         A
ATOM     31  O   CYS     3       0.795   5.351  -0.683  1.00  0.00         A
ATOM     32  CB  CYS     3      -0.612   2.784  -0.420  1.00  0.00         A
ATOM     33  SG  CYS     3      -2.207   1.917  -0.240  1.00  0.00         A
ATOM     34  N   PRO     4       1.934   4.686   1.156  1.00  0.00         A
ATOM     35  CA  PRO     4       3.135   5.504   0.902  1.00  0.00         A
ATOM     36  HA  PRO     4       2.944   6.549   1.094  1.00  0.00         A
ATOM     37  CB  PRO     4       4.135   4.973   1.928  1.00  0.00         A
ATOM     38  HB1 PRO     4       4.796   5.768   2.238  1.00  0.00         A
ATOM     39  HB2 PRO     4       4.709   4.168   1.494  1.00  0.00         A
ATOM     40  CG  PRO     4       3.293   4.499   3.053  1.00  0.00         A
ATOM     41  HG1 PRO     4       3.045   5.327   3.701  1.00  0.00         A
ATOM     42  HG2 PRO     4       3.820   3.737   3.602  1.00  0.00         A
ATOM     43  CD  PRO     4       2.048   3.935   2.424  1.00  0.00         A
ATOM     44  HD1 PRO     4       1.191   4.117   3.056  1.00  0.00         A
ATOM     45  HD2 PRO     4       2.164   2.878   2.238  1.00  0.00         A
ATOM     46  C   PRO     4       3.687   5.344  -0.518  1.00  0.00         A
ATOM     47  O   PRO     4       3.325   4.406  -1.226  1.00  0.00         A
ATOM     48  N   PRO     5       4.591   6.252  -0.936  1.00  0.00         A
ATOM     49  CA  PRO     5       5.098   6.323  -2.318  1.00  0.00         A
ATOM     50  HA  PRO     5       4.372   6.779  -2.975  1.00  0.00         A
ATOM     51  CB  PRO     5       6.312   7.243  -2.193  1.00  0.00         A
ATOM     52  HB1 PRO     5       6.439   7.804  -3.106  1.00  0.00         A
ATOM     53  HB2 PRO     5       7.196   6.653  -1.998  1.00  0.00         A
ATOM     54  CG  PRO     5       5.985   8.134  -1.047  1.00  0.00         A
ATOM     55  HG1 PRO     5       5.387   8.966  -1.386  1.00  0.00         A
ATOM     56  HG2 PRO     5       6.895   8.488  -0.585  1.00  0.00         A
ATOM     57  CD  PRO     5       5.203   7.288  -0.080  1.00  0.00         A
ATOM     58  HD1 PRO     5       4.443   7.877   0.410  1.00  0.00         A
ATOM     59  HD2 PRO     5       5.861   6.841   0.652  1.00  0.00         A
ATOM     60  C   PRO     5       5.514   4.971  -2.900  1.00  0.00         A
ATOM     61  O   PRO     5       5.084   4.602  -3.992  1.00  0.00         A
ATOM     62  N   ARG     6       6.334   4.230  -2.169  1.00  0.00         A
ATOM     63  HN  ARG     6       6.604   4.543  -1.281  1.00  0.00         A
ATOM     64  CA  ARG     6       6.853   2.962  -2.659  1.00  0.00         A
ATOM     65  HA  ARG     6       6.930   3.032  -3.730  1.00  0.00         A
ATOM     66  CB  ARG     6       8.247   2.713  -2.074  1.00  0.00         A
ATOM     67  HB1 ARG     6       8.158   2.595  -1.005  1.00  0.00         A
ATOM     68  HB2 ARG     6       8.869   3.570  -2.281  1.00  0.00         A
ATOM     69  CG  ARG     6       8.933   1.480  -2.632  1.00  0.00         A
ATOM     70  HG1 ARG     6       9.103   1.624  -3.688  1.00  0.00         A
ATOM     71  HG2 ARG     6       8.288   0.628  -2.484  1.00  0.00         A
ATOM     72  CD  ARG     6      10.259   1.218  -1.948  1.00  0.00         A
ATOM     73  HD1 ARG     6      10.098   1.168  -0.883  1.00  0.00         A
ATOM     74  HD2 ARG     6      10.932   2.032  -2.173  1.00  0.00         A
ATOM     75  NE  ARG     6      10.864  -0.035  -2.397  1.00  0.00         A
ATOM     76  HE  ARG     6      10.417  -0.511  -3.134  1.00  0.00         A
ATOM     77  CZ  ARG     6      11.965  -0.561  -1.865  1.00  0.00         A
ATOM     78  NH1 ARG     6      12.597   0.068  -0.879  1.00  0.00         A
ATOM     79 HH11 ARG     6      12.248   0.945  -0.532  1.00  0.00         A
ATOM     80 HH12 ARG     6      13.428  -0.327  -0.477  1.00  0.00         A
ATOM     81  NH2 ARG     6      12.437  -1.715  -2.321  1.00  0.00         A
ATOM     82 HH21 ARG     6      11.966  -2.197  -3.068  1.00  0.00         A
ATOM     83 HH22 ARG     6      13.268  -2.116  -1.921  1.00  0.00         A
ATOM     84  C   ARG     6       5.915   1.804  -2.304  1.00  0.00         A
ATOM     85  O   ARG     6       6.174   0.652  -2.642  1.00  0.00         A
ATOM     86  N   CYS     7       4.817   2.109  -1.641  1.00  0.00         A
ATOM     87  HN  CYS     7       4.592   3.053  -1.485  1.00  0.00         A
ATOM     88  CA  CYS     7       3.919   1.073  -1.160  1.00  0.00         A
ATOM     89  HA  CYS     7       4.435   0.128  -1.237  1.00  0.00         A
ATOM     90  HB1 CYS     7       3.028   0.478   0.691  1.00  0.00         A
ATOM     91  HB2 CYS     7       2.945   2.207   0.372  1.00  0.00         A
ATOM     92  C   CYS     7       2.648   1.008  -2.004  1.00  0.00         A
ATOM     93  O   CYS     7       2.094   2.034  -2.400  1.00  0.00         A
ATOM     94  CB  CYS     7       3.570   1.329   0.306  1.00  0.00         A
ATOM     95  SG  CYS     7       5.021   1.597   1.382  1.00  0.00         A
ATOM     96  N   GLU     8       2.197  -0.209  -2.274  1.00  0.00         A
ATOM     97  HN  GLU     8       2.696  -0.988  -1.941  1.00  0.00         A
ATOM     98  CA  GLU     8       0.977  -0.437  -3.032  1.00  0.00         A
ATOM     99  HA  GLU     8       0.831   0.399  -3.700  1.00  0.00         A
ATOM    100  CB  GLU     8       1.116  -1.723  -3.850  1.00  0.00         A
ATOM    101  HB1 GLU     8       0.163  -1.957  -4.300  1.00  0.00         A
ATOM    102  HB2 GLU     8       1.401  -2.527  -3.189  1.00  0.00         A
ATOM    103  CG  GLU     8       2.153  -1.619  -4.954  1.00  0.00         A
ATOM    104  HG1 GLU     8       3.052  -1.187  -4.542  1.00  0.00         A
ATOM    105  HG2 GLU     8       1.770  -0.974  -5.729  1.00  0.00         A
ATOM    106  CD  GLU     8       2.500  -2.958  -5.570  1.00  0.00         A
ATOM    107  OE1 GLU     8       3.587  -3.490  -5.262  1.00  0.00         A
ATOM    108  OE2 GLU     8       1.695  -3.486  -6.370  1.00  0.00         A
ATOM    109  C   GLU     8      -0.212  -0.533  -2.082  1.00  0.00         A
ATOM    110  O   GLU     8      -0.068  -0.306  -0.880  1.00  0.00         A
ATOM    111  N   CYS     9      -1.375  -0.866  -2.615  1.00  0.00         A
ATOM    112  HN  CYS     9      -1.423  -1.051  -3.579  1.00  0.00         A
ATOM    113  CA  CYS     9      -2.591  -0.952  -1.818  1.00  0.00         A
ATOM    114  HA  CYS     9      -2.327  -0.780  -0.779  1.00  0.00         A
ATOM    115  HB1 CYS     9      -4.475   0.058  -1.669  1.00  0.00         A
ATOM    116  HB2 CYS     9      -3.836  -0.044  -3.305  1.00  0.00         A
ATOM    117  C   CYS     9      -3.222  -2.336  -1.945  1.00  0.00         A
ATOM    118  O   CYS     9      -3.496  -2.806  -3.051  1.00  0.00         A
ATOM    119  CB  CYS     9      -3.581   0.125  -2.270  1.00  0.00         A
ATOM    120  SG  CYS     9      -2.940   1.826  -2.130  1.00  0.00         A
ATOM    121  N   SER    10      -3.461  -2.979  -0.806  1.00  0.00         A
ATOM    122  HN  SER    10      -3.261  -2.535   0.045  1.00  0.00         A
ATOM    123  CA  SER    10      -4.006  -4.330  -0.779  1.00  0.00         A
ATOM    124  HA  SER    10      -3.373  -4.952  -1.388  1.00  0.00         A
ATOM    125  CB  SER    10      -3.996  -4.868   0.651  1.00  0.00         A
ATOM    126  HB1 SER    10      -4.366  -5.883   0.654  1.00  0.00         A
ATOM    127  HB2 SER    10      -4.631  -4.252   1.268  1.00  0.00         A
ATOM    128  OG  SER    10      -2.685  -4.857   1.193  1.00  0.00         A
ATOM    129  HG  SER    10      -2.584  -4.095   1.779  1.00  0.00         A
ATOM    130  C   SER    10      -5.422  -4.377  -1.346  1.00  0.00         A
ATOM    131  O   SER    10      -6.292  -3.599  -0.942  1.00  0.00         A
ATOM    132  N   ALA    11      -5.621  -5.280  -2.305  1.00  0.00         A
ATOM    133  HN  ALA    11      -4.852  -5.811  -2.611  1.00  0.00         A
ATOM    134  CA  ALA    11      -6.920  -5.528  -2.930  1.00  0.00         A
ATOM    135  HA  ALA    11      -6.749  -6.184  -3.771  1.00  0.00         A
ATOM    136  CB  ALA    11      -7.852  -6.251  -1.967  1.00  0.00         A
ATOM    137  HB1 ALA    11      -7.345  -7.108  -1.550  1.00  0.00         A
ATOM    138  HB2 ALA    11      -8.733  -6.579  -2.499  1.00  0.00         A
ATOM    139  HB3 ALA    11      -8.141  -5.581  -1.175  1.00  0.00         A
ATOM    140  C   ALA    11      -7.565  -4.249  -3.450  1.00  0.00         A
ATOM    141  O   ALA    11      -8.790  -4.134  -3.485  1.00  0.00         A
ATOM    142  N   GLN    12      -6.725  -3.283  -3.830  1.00  0.00         A
ATOM    143  HN  GLN    12      -5.764  -3.411  -3.679  1.00  0.00         A
ATOM    144  CA  GLN    12      -7.176  -2.042  -4.467  1.00  0.00         A
ATOM    145  HA  GLN    12      -6.301  -1.455  -4.700  1.00  0.00         A
ATOM    146  CB  GLN    12      -7.923  -2.354  -5.769  1.00  0.00         A
ATOM    147  HB1 GLN    12      -7.979  -1.454  -6.359  1.00  0.00         A
ATOM    148  HB2 GLN    12      -8.924  -2.678  -5.526  1.00  0.00         A
ATOM    149  CG  GLN    12      -7.261  -3.436  -6.608  1.00  0.00         A
ATOM    150  HG1 GLN    12      -7.227  -4.348  -6.024  1.00  0.00         A
ATOM    151  HG2 GLN    12      -6.257  -3.126  -6.848  1.00  0.00         A
ATOM    152  CD  GLN    12      -8.005  -3.714  -7.898  1.00  0.00         A
ATOM    153  OE1 GLN    12      -8.903  -4.556  -7.943  1.00  0.00         A
ATOM    154  NE2 GLN    12      -7.639  -3.012  -8.955  1.00  0.00         A
ATOM    155 HE21 GLN    12      -6.913  -2.358  -8.850  1.00  0.00         A
ATOM    156 HE22 GLN    12      -8.104  -3.171  -9.801  1.00  0.00         A
ATOM    157  C   GLN    12      -8.082  -1.223  -3.545  1.00  0.00         A
ATOM    158  O   GLN    12      -8.757  -0.296  -3.994  1.00  0.00         A
ATOM    159  N   ASP    13      -8.096  -1.556  -2.260  1.00  0.00         A
ATOM    160  HN  ASP    13      -7.487  -2.253  -1.937  1.00  0.00         A
ATOM    161  CA  ASP    13      -9.014  -0.904  -1.326  1.00  0.00         A
ATOM    162  HA  ASP    13      -9.135   0.118  -1.646  1.00  0.00         A
ATOM    163  CB  ASP    13     -10.378  -1.593  -1.356  1.00  0.00         A
ATOM    164  HB1 ASP    13     -10.242  -2.649  -1.166  1.00  0.00         A
ATOM    165  HB2 ASP    13     -10.820  -1.461  -2.332  1.00  0.00         A
ATOM    166  CG  ASP    13     -11.333  -1.033  -0.315  1.00  0.00         A
ATOM    167  OD1 ASP    13     -11.475  -1.646   0.764  1.00  0.00         A
ATOM    168  OD2 ASP    13     -11.944   0.030  -0.568  1.00  0.00         A
ATOM    169  C   ASP    13      -8.493  -0.911   0.101  1.00  0.00         A
ATOM    170  O   ASP    13      -8.533   0.107   0.785  1.00  0.00         A
ATOM    171  N   ARG    14      -7.992  -2.058   0.544  1.00  0.00         A
ATOM    172  HN  ARG    14      -7.851  -2.792  -0.088  1.00  0.00         A
ATOM    173  CA  ARG    14      -7.629  -2.242   1.950  1.00  0.00         A
ATOM    174  HA  ARG    14      -8.444  -1.864   2.551  1.00  0.00         A
ATOM    175  CB  ARG    14      -7.406  -3.727   2.287  1.00  0.00         A
ATOM    176  HB1 ARG    14      -7.717  -3.899   3.307  1.00  0.00         A
ATOM    177  HB2 ARG    14      -6.353  -3.944   2.205  1.00  0.00         A
ATOM    178  CG  ARG    14      -8.159  -4.705   1.391  1.00  0.00         A
ATOM    179  HG1 ARG    14      -7.987  -5.707   1.756  1.00  0.00         A
ATOM    180  HG2 ARG    14      -7.773  -4.623   0.387  1.00  0.00         A
ATOM    181  CD  ARG    14      -9.659  -4.440   1.371  1.00  0.00         A
ATOM    182  HD1 ARG    14      -9.822  -3.377   1.265  1.00  0.00         A
ATOM    183  HD2 ARG    14     -10.084  -4.777   2.303  1.00  0.00         A
ATOM    184  NE  ARG    14     -10.326  -5.135   0.266  1.00  0.00         A
ATOM    185  HE  ARG    14      -9.755  -5.624  -0.371  1.00  0.00         A
ATOM    186  CZ  ARG    14     -11.647  -5.139   0.078  1.00  0.00         A
ATOM    187  NH1 ARG    14     -12.442  -4.477   0.910  1.00  0.00         A
ATOM    188 HH11 ARG    14     -12.053  -3.970   1.682  1.00  0.00         A
ATOM    189 HH12 ARG    14     -13.436  -4.480   0.771  1.00  0.00         A
ATOM    190  NH2 ARG    14     -12.170  -5.795  -0.950  1.00  0.00         A
ATOM    191 HH21 ARG    14     -11.579  -6.290  -1.589  1.00  0.00         A
ATOM    192 HH22 ARG    14     -13.163  -5.792  -1.097  1.00  0.00         A
ATOM    193  C   ARG    14      -6.373  -1.447   2.276  1.00  0.00         A
ATOM    194  O   ARG    14      -6.014  -1.275   3.443  1.00  0.00         A
ATOM    195  N   ALA    15      -5.717  -0.977   1.215  1.00  0.00         A
ATOM    196  HN  ALA    15      -6.042  -1.223   0.326  1.00  0.00         A
ATOM    197  CA  ALA    15      -4.544  -0.115   1.310  1.00  0.00         A
ATOM    198  HA  ALA    15      -4.314   0.223   0.309  1.00  0.00         A
ATOM    199  CB  ALA    15      -4.841   1.117   2.157  1.00  0.00         A
ATOM    200  HB1 ALA    15      -5.044   0.814   3.174  1.00  0.00         A
ATOM    201  HB2 ALA    15      -5.701   1.632   1.757  1.00  0.00         A
ATOM    202  HB3 ALA    15      -3.986   1.778   2.142  1.00  0.00         A
ATOM    203  C   ALA    15      -3.330  -0.863   1.849  1.00  0.00         A
ATOM    204  O   ALA    15      -3.391  -2.067   2.094  1.00  0.00         A
ATOM    205  N   VAL    16      -2.229  -0.124   1.968  1.00  0.00         A
ATOM    206  HN  VAL    16      -2.270   0.803   1.646  1.00  0.00         A
ATOM    207  CA  VAL    16      -0.958  -0.586   2.537  1.00  0.00         A
ATOM    208  HA  VAL    16      -0.204   0.082   2.142  1.00  0.00         A
ATOM    209  CB  VAL    16      -0.916  -0.426   4.079  1.00  0.00         A
ATOM    210  HB  VAL    16      -1.109   0.611   4.308  1.00  0.00         A
ATOM    211  CG1 VAL    16      -1.981  -1.260   4.778  1.00  0.00         A
ATOM    212 HG11 VAL    16      -1.803  -2.306   4.580  1.00  0.00         A
ATOM    213 HG12 VAL    16      -2.955  -0.985   4.399  1.00  0.00         A
ATOM    214 HG13 VAL    16      -1.942  -1.080   5.842  1.00  0.00         A
ATOM    215  CG2 VAL    16       0.472  -0.762   4.595  1.00  0.00         A
ATOM    216 HG21 VAL    16       0.511  -0.602   5.661  1.00  0.00         A
ATOM    217 HG22 VAL    16       1.197  -0.125   4.105  1.00  0.00         A
ATOM    218 HG23 VAL    16       0.695  -1.795   4.375  1.00  0.00         A
ATOM    219  C   VAL    16      -0.545  -2.009   2.115  1.00  0.00         A
ATOM    220  O   VAL    16      -0.910  -3.014   2.727  1.00  0.00         A
ATOM    221  N   LEU    17       0.221  -2.069   1.042  1.00  0.00         A
ATOM    222  HN  LEU    17       0.335  -1.257   0.497  1.00  0.00         A
ATOM    223  CA  LEU    17       0.885  -3.290   0.618  1.00  0.00         A
ATOM    224  HA  LEU    17       0.960  -3.950   1.471  1.00  0.00         A
ATOM    225  CB  LEU    17       0.089  -3.977  -0.503  1.00  0.00         A
ATOM    226  HB1 LEU    17       0.307  -3.469  -1.431  1.00  0.00         A
ATOM    227  HB2 LEU    17      -0.963  -3.857  -0.289  1.00  0.00         A
ATOM    228  CG  LEU    17       0.367  -5.476  -0.705  1.00  0.00         A
ATOM    229  HG  LEU    17       0.282  -5.980   0.247  1.00  0.00         A
ATOM    230  CD1 LEU    17      -0.659  -6.079  -1.648  1.00  0.00         A
ATOM    231 HD11 LEU    17      -0.429  -7.121  -1.813  1.00  0.00         A
ATOM    232 HD12 LEU    17      -0.636  -5.551  -2.591  1.00  0.00         A
ATOM    233 HD13 LEU    17      -1.642  -5.993  -1.211  1.00  0.00         A
ATOM    234  CD2 LEU    17       1.768  -5.720  -1.245  1.00  0.00         A
ATOM    235 HD21 LEU    17       2.494  -5.325  -0.551  1.00  0.00         A
ATOM    236 HD22 LEU    17       1.876  -5.226  -2.200  1.00  0.00         A
ATOM    237 HD23 LEU    17       1.926  -6.780  -1.368  1.00  0.00         A
ATOM    238  C   LEU    17       2.284  -2.914   0.145  1.00  0.00         A
ATOM    239  O   LEU    17       2.494  -2.595  -1.020  1.00  0.00         A
ATOM    240  N   CYS    18       3.239  -2.938   1.055  1.00  0.00         A
ATOM    241  HN  CYS    18       3.061  -3.337   1.935  1.00  0.00         A
ATOM    242  CA  CYS    18       4.566  -2.427   0.762  1.00  0.00         A
ATOM    243  HA  CYS    18       4.532  -1.944  -0.203  1.00  0.00         A
ATOM    244  HB1 CYS    18       5.482  -1.918   2.630  1.00  0.00         A
ATOM    245  HB2 CYS    18       4.100  -0.915   2.205  1.00  0.00         A
ATOM    246  C   CYS    18       5.556  -3.575   0.705  1.00  0.00         A
ATOM    247  O   CYS    18       6.768  -3.372   0.674  1.00  0.00         A
ATOM    248  CB  CYS    18       4.982  -1.404   1.821  1.00  0.00         A
ATOM    249  SG  CYS    18       6.108  -0.110   1.206  1.00  0.00         A
ATOM    250  N   HIS    19       5.007  -4.788   0.693  1.00  0.00         A
ATOM    251  HN  HIS    19       4.032  -4.861   0.753  1.00  0.00         A
ATOM    252  CA  HIS    19       5.795  -6.011   0.602  1.00  0.00         A
ATOM    253  HA  HIS    19       5.099  -6.833   0.580  1.00  0.00         A
ATOM    254  CB  HIS    19       6.636  -6.033  -0.683  1.00  0.00         A
ATOM    255  HB1 HIS    19       7.210  -6.948  -0.712  1.00  0.00         A
ATOM    256  HB2 HIS    19       7.314  -5.192  -0.667  1.00  0.00         A
ATOM    257  CG  HIS    19       5.828  -5.951  -1.946  1.00  0.00         A
ATOM    258  ND1 HIS    19       5.601  -7.029  -2.775  1.00  0.00         A
ATOM    259  HD1 HIS    19       5.933  -7.944  -2.633  1.00  0.00         A
ATOM    260  CD2 HIS    19       5.192  -4.902  -2.522  1.00  0.00         A
ATOM    261  HD2 HIS    19       5.148  -3.893  -2.140  1.00  0.00         A
ATOM    262  CE1 HIS    19       4.866  -6.646  -3.803  1.00  0.00         A
ATOM    263  HE1 HIS    19       4.535  -7.277  -4.613  1.00  0.00         A
ATOM    264  NE2 HIS    19       4.604  -5.360  -3.671  1.00  0.00         A
ATOM    265  HE2 HIS    19       4.139  -4.797  -4.343  1.00  0.00         A
ATOM    266  C   HIS    19       6.694  -6.164   1.823  1.00  0.00         A
ATOM    267  O   HIS    19       7.845  -6.596   1.719  1.00  0.00         A
ATOM    268  N   AAR    20       6.163  -5.800   2.981  1.00  0.00         A
ATOM    269  HN  AAR    20       5.234  -5.487   3.002  1.00  0.00         A
ATOM    270  CA  AAR    20       6.917  -5.858   4.221  1.00  0.00         A
ATOM    271  HA  AAR    20       7.877  -6.302   4.007  1.00  0.00         A
ATOM    272  CB  AAR    20       7.127  -4.446   4.774  1.00  0.00         A
ATOM    273  HB1 AAR    20       7.692  -4.511   5.693  1.00  0.00         A
ATOM    274  HB2 AAR    20       6.163  -4.007   4.985  1.00  0.00         A
ATOM    275  CG  AAR    20       7.871  -3.524   3.822  1.00  0.00         A
ATOM    276  HG1 AAR    20       7.916  -2.536   4.254  1.00  0.00         A
ATOM    277  HG2 AAR    20       7.337  -3.487   2.881  1.00  0.00         A
ATOM    278  CD  AAR    20       9.282  -4.017   3.562  1.00  0.00         A
ATOM    279  HD1 AAR    20       9.234  -5.029   3.189  1.00  0.00         A
ATOM    280  HD2 AAR    20       9.830  -4.003   4.491  1.00  0.00         A
ATOM    281  NE  AAR    20       9.982  -3.184   2.588  1.00  0.00         A
ATOM    282  HE  AAR    20      10.138  -2.243   2.834  1.00  0.00         A
ATOM    283  CZ  AAR    20      10.427  -3.629   1.414  1.00  0.00         A
ATOM    284  NH1 AAR    20      10.195  -4.884   1.041  1.00  0.00         A
ATOM    285 HH11 AAR    20       9.681  -5.503   1.640  1.00  0.00         A
ATOM    286 HH12 AAR    20      10.528  -5.218   0.155  1.00  0.00         A
ATOM    287  NH2 AAR    20      11.090  -2.815   0.605  1.00  0.00         A
ATOM    288 HH21 AAR    20      11.255  -1.863   0.873  1.00  0.00         A
ATOM    289 HH22 AAR    20      11.434  -3.150  -0.276  1.00  0.00         A
ATOM    290  C   AAR    20       6.192  -6.720   5.243  1.00  0.00         A
ATOM    291  O   AAR    20       5.584  -6.213   6.187  1.00  0.00         A
ATOM    292  NT  AAR    20       6.261  -8.028   5.058  1.00  0.00         A
ATOM    293 HNT1 AAR    20       6.768  -8.385   4.274  1.00  0.00         A
ATOM    294 HNT2 AAR    20       5.806  -8.640   5.704  1.00  0.00         A
END
 
Coordinates of Model 5 of Lingo1[1-20] determined by NMR
REMARK            overall,bonds,angles,improper,dihe,vdw,elec,noe,cdih,coup,sani,vean
REMARK energies: -402.801, 6.87369, 33.6227, 14.045, 93.6305, -3.34076, -566.296, 18.6647, 0, 0, 0, 0
REMARK ===============================================================
REMARK            bonds,angles,impropers,dihe,noe,cdih,coup,sani,vean
REMARK rms-dev.: 4.802715E-03,0.641161,1.52027,41.1371,3.581612E-02,0,0, 0, 0
REMARK ===============================================================
REMARK               noe,cdih,coup,sani,vean
REMARK               >0.5,>5,>1,>0,>5
REMARK violations.: 0, 0, 0, 0, 0
REMARK ===============================================================
REMARK DATE:17-Mar-2025  15:11:54       created by user: meudal
REMARK VERSION:1.1
ATOM      1  HA  THR     1       1.833 -10.054   2.817  1.00  0.00         A
ATOM      2  CB  THR     1      -0.098  -9.343   2.191  1.00  0.00         A
ATOM      3  HB  THR     1      -0.609 -10.250   2.480  1.00  0.00         A
ATOM      4  OG1 THR     1       0.221  -9.418   0.795  1.00  0.00         A
ATOM      5  HG1 THR     1       1.172  -9.555   0.689  1.00  0.00         A
ATOM      6  CG2 THR     1      -1.036  -8.169   2.426  1.00  0.00         A
ATOM      7 HG21 THR     1      -0.526  -7.247   2.186  1.00  0.00         A
ATOM      8 HG22 THR     1      -1.342  -8.154   3.460  1.00  0.00         A
ATOM      9 HG23 THR     1      -1.907  -8.273   1.795  1.00  0.00         A
ATOM     10  C   THR     1       1.930  -7.925   2.680  1.00  0.00         A
ATOM     11  O   THR     1       2.409  -7.770   1.555  1.00  0.00         A
ATOM     12  N   THR     1       0.878  -9.254   4.489  1.00  0.00         A
ATOM     13  HT1 THR     1       0.293  -8.481   4.736  1.00  0.00         A
ATOM     14  HT2 THR     1       1.720  -9.206   5.026  1.00  0.00         A
ATOM     15  HT3 THR     1       0.403 -10.105   4.713  1.00  0.00         A
ATOM     16  CA  THR     1       1.192  -9.215   3.045  1.00  0.00         A
ATOM     17  N   GLY     2       2.024  -6.998   3.629  1.00  0.00         A
ATOM     18  HN  GLY     2       1.618  -7.157   4.506  1.00  0.00         A
ATOM     19  CA  GLY     2       2.713  -5.747   3.376  1.00  0.00         A
ATOM     20  HA1 GLY     2       3.582  -5.944   2.766  1.00  0.00         A
ATOM     21  HA2 GLY     2       3.033  -5.327   4.318  1.00  0.00         A
ATOM     22  C   GLY     2       1.834  -4.740   2.664  1.00  0.00         A
ATOM     23  O   GLY     2       1.487  -3.702   3.224  1.00  0.00         A
ATOM     24  N   CYS     3       1.464  -5.055   1.433  1.00  0.00         A
ATOM     25  HN  CYS     3       1.770  -5.904   1.044  1.00  0.00         A
ATOM     26  CA  CYS     3       0.612  -4.183   0.641  1.00  0.00         A
ATOM     27  HA  CYS     3       0.322  -3.347   1.260  1.00  0.00         A
ATOM     28  HB1 CYS     3       0.759  -2.951  -1.106  1.00  0.00         A
ATOM     29  HB2 CYS     3       1.603  -4.493  -1.233  1.00  0.00         A
ATOM     30  C   CYS     3      -0.642  -4.931   0.200  1.00  0.00         A
ATOM     31  O   CYS     3      -0.622  -5.658  -0.795  1.00  0.00         A
ATOM     32  CB  CYS     3       1.376  -3.664  -0.578  1.00  0.00         A
ATOM     33  SG  CYS     3       2.946  -2.837  -0.163  1.00  0.00         A
ATOM     34  N   PRO     4      -1.739  -4.791   0.961  1.00  0.00         A
ATOM     35  CA  PRO     4      -3.016  -5.444   0.649  1.00  0.00         A
ATOM     36  HA  PRO     4      -2.917  -6.518   0.665  1.00  0.00         A
ATOM     37  CB  PRO     4      -3.937  -5.005   1.790  1.00  0.00         A
ATOM     38  HB1 PRO     4      -4.566  -5.832   2.087  1.00  0.00         A
ATOM     39  HB2 PRO     4      -4.550  -4.178   1.463  1.00  0.00         A
ATOM     40  CG  PRO     4      -3.021  -4.603   2.883  1.00  0.00         A
ATOM     41  HG1 PRO     4      -2.739  -5.466   3.467  1.00  0.00         A
ATOM     42  HG2 PRO     4      -3.505  -3.873   3.501  1.00  0.00         A
ATOM     43  CD  PRO     4      -1.818  -4.011   2.206  1.00  0.00         A
ATOM     44  HD1 PRO     4      -0.934  -4.154   2.810  1.00  0.00         A
ATOM     45  HD2 PRO     4      -1.974  -2.961   2.000  1.00  0.00         A
ATOM     46  C   PRO     4      -3.597  -5.012  -0.700  1.00  0.00         A
ATOM     47  O   PRO     4      -3.157  -4.016  -1.278  1.00  0.00         A
ATOM     48  N   PRO     5      -4.597  -5.747  -1.211  1.00  0.00         A
ATOM     49  CA  PRO     5      -5.146  -5.535  -2.557  1.00  0.00         A
ATOM     50  HA  PRO     5      -4.461  -5.884  -3.312  1.00  0.00         A
ATOM     51  CB  PRO     5      -6.399  -6.412  -2.572  1.00  0.00         A
ATOM     52  HB1 PRO     5      -6.540  -6.827  -3.558  1.00  0.00         A
ATOM     53  HB2 PRO     5      -7.260  -5.820  -2.300  1.00  0.00         A
ATOM     54  CG  PRO     5      -6.131  -7.479  -1.568  1.00  0.00         A
ATOM     55  HG1 PRO     5      -5.608  -8.300  -2.035  1.00  0.00         A
ATOM     56  HG2 PRO     5      -7.062  -7.822  -1.141  1.00  0.00         A
ATOM     57  CD  PRO     5      -5.272  -6.850  -0.507  1.00  0.00         A
ATOM     58  HD1 PRO     5      -4.551  -7.561  -0.131  1.00  0.00         A
ATOM     59  HD2 PRO     5      -5.880  -6.471   0.300  1.00  0.00         A
ATOM     60  C   PRO     5      -5.511  -4.077  -2.852  1.00  0.00         A
ATOM     61  O   PRO     5      -5.171  -3.544  -3.913  1.00  0.00         A
ATOM     62  N   ARG     6      -6.177  -3.425  -1.907  1.00  0.00         A
ATOM     63  HN  ARG     6      -6.331  -3.859  -1.045  1.00  0.00         A
ATOM     64  CA  ARG     6      -6.676  -2.071  -2.127  1.00  0.00         A
ATOM     65  HA  ARG     6      -6.924  -1.988  -3.171  1.00  0.00         A
ATOM     66  CB  ARG     6      -7.939  -1.801  -1.300  1.00  0.00         A
ATOM     67  HB1 ARG     6      -8.219  -0.766  -1.427  1.00  0.00         A
ATOM     68  HB2 ARG     6      -7.713  -1.974  -0.259  1.00  0.00         A
ATOM     69  CG  ARG     6      -9.136  -2.665  -1.673  1.00  0.00         A
ATOM     70  HG1 ARG     6      -9.120  -2.839  -2.739  1.00  0.00         A
ATOM     71  HG2 ARG     6     -10.041  -2.143  -1.406  1.00  0.00         A
ATOM     72  CD  ARG     6      -9.117  -4.002  -0.955  1.00  0.00         A
ATOM     73  HD1 ARG     6      -9.122  -3.822   0.110  1.00  0.00         A
ATOM     74  HD2 ARG     6      -8.216  -4.530  -1.225  1.00  0.00         A
ATOM     75  NE  ARG     6     -10.271  -4.825  -1.300  1.00  0.00         A
ATOM     76  HE  ARG     6     -10.778  -4.572  -2.107  1.00  0.00         A
ATOM     77  CZ  ARG     6     -10.676  -5.876  -0.593  1.00  0.00         A
ATOM     78  NH1 ARG     6     -10.006  -6.250   0.491  1.00  0.00         A
ATOM     79 HH11 ARG     6      -9.193  -5.740   0.782  1.00  0.00         A
ATOM     80 HH12 ARG     6     -10.309  -7.045   1.022  1.00  0.00         A
ATOM     81  NH2 ARG     6     -11.748  -6.555  -0.973  1.00  0.00         A
ATOM     82 HH21 ARG     6     -12.254  -6.279  -1.796  1.00  0.00         A
ATOM     83 HH22 ARG     6     -12.065  -7.341  -0.438  1.00  0.00         A
ATOM     84  C   ARG     6      -5.625  -1.015  -1.793  1.00  0.00         A
ATOM     85  O   ARG     6      -5.920   0.180  -1.803  1.00  0.00         A
ATOM     86  N   CYS     7      -4.406  -1.447  -1.506  1.00  0.00         A
ATOM     87  HN  CYS     7      -4.203  -2.405  -1.573  1.00  0.00         A
ATOM     88  CA  CYS     7      -3.356  -0.524  -1.101  1.00  0.00         A
ATOM     89  HA  CYS     7      -3.772   0.472  -1.091  1.00  0.00         A
ATOM     90  HB1 CYS     7      -2.344  -0.020   0.718  1.00  0.00         A
ATOM     91  HB2 CYS     7      -2.170  -1.703   0.236  1.00  0.00         A
ATOM     92  C   CYS     7      -2.191  -0.565  -2.090  1.00  0.00         A
ATOM     93  O   CYS     7      -1.791  -1.639  -2.544  1.00  0.00         A
ATOM     94  CB  CYS     7      -2.860  -0.875   0.304  1.00  0.00         A
ATOM     95  SG  CYS     7      -4.178  -1.351   1.482  1.00  0.00         A
ATOM     96  N   GLU     8      -1.655   0.605  -2.423  1.00  0.00         A
ATOM     97  HN  GLU     8      -2.016   1.427  -2.027  1.00  0.00         A
ATOM     98  CA  GLU     8      -0.536   0.700  -3.350  1.00  0.00         A
ATOM     99  HA  GLU     8      -0.351  -0.285  -3.753  1.00  0.00         A
ATOM    100  CB  GLU     8      -0.851   1.660  -4.499  1.00  0.00         A
ATOM    101  HB1 GLU     8       0.002   1.702  -5.152  1.00  0.00         A
ATOM    102  HB2 GLU     8      -1.023   2.643  -4.089  1.00  0.00         A
ATOM    103  CG  GLU     8      -2.067   1.278  -5.327  1.00  0.00         A
ATOM    104  HG1 GLU     8      -2.202   0.208  -5.273  1.00  0.00         A
ATOM    105  HG2 GLU     8      -1.893   1.566  -6.352  1.00  0.00         A
ATOM    106  CD  GLU     8      -3.336   1.950  -4.847  1.00  0.00         A
ATOM    107  OE1 GLU     8      -3.532   3.145  -5.159  1.00  0.00         A
ATOM    108  OE2 GLU     8      -4.154   1.289  -4.178  1.00  0.00         A
ATOM    109  C   GLU     8       0.715   1.182  -2.626  1.00  0.00         A
ATOM    110  O   GLU     8       0.647   2.091  -1.792  1.00  0.00         A
ATOM    111  N   CYS     9       1.856   0.587  -2.937  1.00  0.00         A
ATOM    112  HN  CYS     9       1.865  -0.142  -3.591  1.00  0.00         A
ATOM    113  CA  CYS     9       3.095   0.970  -2.300  1.00  0.00         A
ATOM    114  HA  CYS     9       2.938   1.917  -1.804  1.00  0.00         A
ATOM    115  HB1 CYS     9       2.833   0.032  -0.402  1.00  0.00         A
ATOM    116  HB2 CYS     9       4.499   0.128  -0.946  1.00  0.00         A
ATOM    117  C   CYS     9       4.232   1.140  -3.290  1.00  0.00         A
ATOM    118  O   CYS     9       4.338   0.434  -4.293  1.00  0.00         A
ATOM    119  CB  CYS     9       3.485  -0.064  -1.255  1.00  0.00         A
ATOM    120  SG  CYS     9       3.406  -1.789  -1.837  1.00  0.00         A
ATOM    121  N   SER    10       5.068   2.105  -2.978  1.00  0.00         A
ATOM    122  HN  SER    10       4.826   2.707  -2.243  1.00  0.00         A
ATOM    123  CA  SER    10       6.326   2.311  -3.651  1.00  0.00         A
ATOM    124  HA  SER    10       6.220   2.030  -4.686  1.00  0.00         A
ATOM    125  CB  SER    10       6.720   3.777  -3.547  1.00  0.00         A
ATOM    126  HB1 SER    10       7.689   3.925  -3.999  1.00  0.00         A
ATOM    127  HB2 SER    10       6.758   4.049  -2.495  1.00  0.00         A
ATOM    128  OG  SER    10       5.772   4.608  -4.194  1.00  0.00         A
ATOM    129  HG  SER    10       5.034   4.070  -4.506  1.00  0.00         A
ATOM    130  C   SER    10       7.379   1.443  -2.987  1.00  0.00         A
ATOM    131  O   SER    10       8.060   1.881  -2.055  1.00  0.00         A
ATOM    132  N   ALA    11       7.451   0.192  -3.421  1.00  0.00         A
ATOM    133  HN  ALA    11       6.853  -0.091  -4.147  1.00  0.00         A
ATOM    134  CA  ALA    11       8.383  -0.781  -2.864  1.00  0.00         A
ATOM    135  HA  ALA    11       8.240  -1.709  -3.396  1.00  0.00         A
ATOM    136  CB  ALA    11       9.825  -0.341  -3.083  1.00  0.00         A
ATOM    137  HB1 ALA    11       9.987  -0.149  -4.133  1.00  0.00         A
ATOM    138  HB2 ALA    11      10.493  -1.123  -2.753  1.00  0.00         A
ATOM    139  HB3 ALA    11      10.017   0.558  -2.517  1.00  0.00         A
ATOM    140  C   ALA    11       8.115  -1.029  -1.381  1.00  0.00         A
ATOM    141  O   ALA    11       8.996  -1.510  -0.674  1.00  0.00         A
ATOM    142  N   GLN    12       6.916  -0.622  -0.911  1.00  0.00         A
ATOM    143  HN  GLN    12       6.363  -0.048  -1.485  1.00  0.00         A
ATOM    144  CA  GLN    12       6.415  -0.926   0.442  1.00  0.00         A
ATOM    145  HA  GLN    12       5.435  -0.481   0.519  1.00  0.00         A
ATOM    146  CB  GLN    12       6.271  -2.442   0.680  1.00  0.00         A
ATOM    147  HB1 GLN    12       5.879  -2.887  -0.221  1.00  0.00         A
ATOM    148  HB2 GLN    12       5.563  -2.597   1.478  1.00  0.00         A
ATOM    149  CG  GLN    12       7.555  -3.173   1.046  1.00  0.00         A
ATOM    150  HG1 GLN    12       7.949  -2.750   1.959  1.00  0.00         A
ATOM    151  HG2 GLN    12       8.272  -3.036   0.249  1.00  0.00         A
ATOM    152  CD  GLN    12       7.337  -4.658   1.252  1.00  0.00         A
ATOM    153  OE1 GLN    12       7.045  -5.104   2.360  1.00  0.00         A
ATOM    154  NE2 GLN    12       7.474  -5.431   0.189  1.00  0.00         A
ATOM    155 HE21 GLN    12       7.704  -5.008  -0.665  1.00  0.00         A
ATOM    156 HE22 GLN    12       7.346  -6.397   0.300  1.00  0.00         A
ATOM    157  C   GLN    12       7.290  -0.282   1.501  1.00  0.00         A
ATOM    158  O   GLN    12       7.181  -0.575   2.695  1.00  0.00         A
ATOM    159  N   ASP    13       8.133   0.624   1.051  1.00  0.00         A
ATOM    160  HN  ASP    13       8.146   0.820   0.093  1.00  0.00         A
ATOM    161  CA  ASP    13       9.039   1.321   1.936  1.00  0.00         A
ATOM    162  HA  ASP    13       8.655   1.207   2.934  1.00  0.00         A
ATOM    163  CB  ASP    13      10.442   0.716   1.855  1.00  0.00         A
ATOM    164  HB1 ASP    13      10.782   0.751   0.830  1.00  0.00         A
ATOM    165  HB2 ASP    13      10.402  -0.313   2.180  1.00  0.00         A
ATOM    166  CG  ASP    13      11.445   1.453   2.721  1.00  0.00         A
ATOM    167  OD1 ASP    13      11.606   1.076   3.898  1.00  0.00         A
ATOM    168  OD2 ASP    13      12.084   2.404   2.228  1.00  0.00         A
ATOM    169  C   ASP    13       9.095   2.799   1.593  1.00  0.00         A
ATOM    170  O   ASP    13       8.946   3.654   2.465  1.00  0.00         A
ATOM    171  N   ARG    14       9.303   3.092   0.314  1.00  0.00         A
ATOM    172  HN  ARG    14       9.398   2.366  -0.334  1.00  0.00         A
ATOM    173  CA  ARG    14       9.385   4.474  -0.143  1.00  0.00         A
ATOM    174  HA  ARG    14      10.091   4.996   0.486  1.00  0.00         A
ATOM    175  CB  ARG    14       9.838   4.564  -1.610  1.00  0.00         A
ATOM    176  HB1 ARG    14      10.380   5.487  -1.746  1.00  0.00         A
ATOM    177  HB2 ARG    14       8.961   4.583  -2.238  1.00  0.00         A
ATOM    178  CG  ARG    14      10.726   3.419  -2.084  1.00  0.00         A
ATOM    179  HG1 ARG    14      11.050   3.631  -3.092  1.00  0.00         A
ATOM    180  HG2 ARG    14      10.149   2.508  -2.082  1.00  0.00         A
ATOM    181  CD  ARG    14      11.954   3.224  -1.208  1.00  0.00         A
ATOM    182  HD1 ARG    14      11.645   3.198  -0.173  1.00  0.00         A
ATOM    183  HD2 ARG    14      12.628   4.053  -1.364  1.00  0.00         A
ATOM    184  NE  ARG    14      12.645   1.976  -1.533  1.00  0.00         A
ATOM    185  HE  ARG    14      12.221   1.389  -2.205  1.00  0.00         A
ATOM    186  CZ  ARG    14      13.801   1.597  -0.988  1.00  0.00         A
ATOM    187  NH1 ARG    14      14.391   2.356  -0.075  1.00  0.00         A
ATOM    188 HH11 ARG    14      13.972   3.222   0.210  1.00  0.00         A
ATOM    189 HH12 ARG    14      15.261   2.068   0.335  1.00  0.00         A
ATOM    190  NH2 ARG    14      14.366   0.455  -1.354  1.00  0.00         A
ATOM    191 HH21 ARG    14      13.929  -0.128  -2.042  1.00  0.00         A
ATOM    192 HH22 ARG    14      15.240   0.171  -0.946  1.00  0.00         A
ATOM    193  C   ARG    14       8.015   5.111   0.007  1.00  0.00         A
ATOM    194  O   ARG    14       7.884   6.266   0.412  1.00  0.00         A
ATOM    195  N   ALA    15       6.993   4.327  -0.310  1.00  0.00         A
ATOM    196  HN  ALA    15       7.174   3.437  -0.678  1.00  0.00         A
ATOM    197  CA  ALA    15       5.617   4.735  -0.109  1.00  0.00         A
ATOM    198  HA  ALA    15       5.577   5.267   0.810  1.00  0.00         A
ATOM    199  CB  ALA    15       5.133   5.659  -1.219  1.00  0.00         A
ATOM    200  HB1 ALA    15       4.162   6.054  -0.960  1.00  0.00         A
ATOM    201  HB2 ALA    15       5.060   5.107  -2.144  1.00  0.00         A
ATOM    202  HB3 ALA    15       5.832   6.474  -1.339  1.00  0.00         A
ATOM    203  C   ALA    15       4.720   3.531   0.027  1.00  0.00         A
ATOM    204  O   ALA    15       5.093   2.424  -0.356  1.00  0.00         A
ATOM    205  N   VAL    16       3.559   3.754   0.616  1.00  0.00         A
ATOM    206  HN  VAL    16       3.337   4.669   0.887  1.00  0.00         A
ATOM    207  CA  VAL    16       2.605   2.702   0.899  1.00  0.00         A
ATOM    208  HA  VAL    16       2.327   2.250  -0.039  1.00  0.00         A
ATOM    209  CB  VAL    16       3.236   1.609   1.793  1.00  0.00         A
ATOM    210  HB  VAL    16       3.914   1.041   1.177  1.00  0.00         A
ATOM    211  CG1 VAL    16       4.052   2.231   2.914  1.00  0.00         A
ATOM    212 HG11 VAL    16       3.420   2.870   3.511  1.00  0.00         A
ATOM    213 HG12 VAL    16       4.855   2.820   2.479  1.00  0.00         A
ATOM    214 HG13 VAL    16       4.471   1.452   3.531  1.00  0.00         A
ATOM    215  CG2 VAL    16       2.180   0.653   2.337  1.00  0.00         A
ATOM    216 HG21 VAL    16       2.653  -0.086   2.966  1.00  0.00         A
ATOM    217 HG22 VAL    16       1.682   0.160   1.515  1.00  0.00         A
ATOM    218 HG23 VAL    16       1.455   1.207   2.915  1.00  0.00         A
ATOM    219  C   VAL    16       1.353   3.294   1.536  1.00  0.00         A
ATOM    220  O   VAL    16       1.324   3.632   2.721  1.00  0.00         A
ATOM    221  N   LEU    17       0.324   3.445   0.723  1.00  0.00         A
ATOM    222  HN  LEU    17       0.396   3.124  -0.204  1.00  0.00         A
ATOM    223  CA  LEU    17      -0.923   4.040   1.164  1.00  0.00         A
ATOM    224  HA  LEU    17      -0.924   4.001   2.244  1.00  0.00         A
ATOM    225  CB  LEU    17      -1.047   5.529   0.728  1.00  0.00         A
ATOM    226  HB1 LEU    17      -0.273   6.081   1.243  1.00  0.00         A
ATOM    227  HB2 LEU    17      -1.998   5.889   1.084  1.00  0.00         A
ATOM    228  CG  LEU    17      -0.956   5.890  -0.781  1.00  0.00         A
ATOM    229  HG  LEU    17      -1.017   6.966  -0.868  1.00  0.00         A
ATOM    230  CD1 LEU    17       0.372   5.475  -1.391  1.00  0.00         A
ATOM    231 HD11 LEU    17       0.475   4.402  -1.333  1.00  0.00         A
ATOM    232 HD12 LEU    17       1.180   5.944  -0.849  1.00  0.00         A
ATOM    233 HD13 LEU    17       0.404   5.784  -2.424  1.00  0.00         A
ATOM    234  CD2 LEU    17      -2.115   5.308  -1.580  1.00  0.00         A
ATOM    235 HD21 LEU    17      -2.107   4.232  -1.494  1.00  0.00         A
ATOM    236 HD22 LEU    17      -2.012   5.588  -2.618  1.00  0.00         A
ATOM    237 HD23 LEU    17      -3.048   5.693  -1.195  1.00  0.00         A
ATOM    238  C   LEU    17      -2.095   3.211   0.668  1.00  0.00         A
ATOM    239  O   LEU    17      -1.941   2.374  -0.220  1.00  0.00         A
ATOM    240  N   CYS    18      -3.258   3.433   1.243  1.00  0.00         A
ATOM    241  HN  CYS    18      -3.333   4.124   1.937  1.00  0.00         A
ATOM    242  CA  CYS    18      -4.428   2.658   0.881  1.00  0.00         A
ATOM    243  HA  CYS    18      -4.225   2.168  -0.057  1.00  0.00         A
ATOM    244  HB1 CYS    18      -5.284   2.043   2.738  1.00  0.00         A
ATOM    245  HB2 CYS    18      -3.747   1.277   2.364  1.00  0.00         A
ATOM    246  C   CYS    18      -5.633   3.575   0.706  1.00  0.00         A
ATOM    247  O   CYS    18      -6.780   3.136   0.766  1.00  0.00         A
ATOM    248  CB  CYS    18      -4.691   1.602   1.953  1.00  0.00         A
ATOM    249  SG  CYS    18      -5.569   0.126   1.356  1.00  0.00         A
ATOM    250  N   HIS    19      -5.349   4.861   0.480  1.00  0.00         A
ATOM    251  HN  HIS    19      -4.408   5.139   0.465  1.00  0.00         A
ATOM    252  CA  HIS    19      -6.383   5.879   0.261  1.00  0.00         A
ATOM    253  HA  HIS    19      -5.883   6.821   0.098  1.00  0.00         A
ATOM    254  CB  HIS    19      -7.239   5.552  -0.974  1.00  0.00         A
ATOM    255  HB1 HIS    19      -7.944   6.355  -1.132  1.00  0.00         A
ATOM    256  HB2 HIS    19      -7.783   4.638  -0.790  1.00  0.00         A
ATOM    257  CG  HIS    19      -6.458   5.368  -2.238  1.00  0.00         A
ATOM    258  ND1 HIS    19      -6.204   6.389  -3.126  1.00  0.00         A
ATOM    259  HD1 HIS    19      -6.495   7.323  -3.030  1.00  0.00         A
ATOM    260  CD2 HIS    19      -5.879   4.264  -2.765  1.00  0.00         A
ATOM    261  HD2 HIS    19      -5.876   3.274  -2.331  1.00  0.00         A
ATOM    262  CE1 HIS    19      -5.508   5.919  -4.144  1.00  0.00         A
ATOM    263  HE1 HIS    19      -5.171   6.492  -4.995  1.00  0.00         A
ATOM    264  NE2 HIS    19      -5.295   4.633  -3.948  1.00  0.00         A
ATOM    265  HE2 HIS    19      -4.635   4.086  -4.450  1.00  0.00         A
ATOM    266  C   HIS    19      -7.286   6.011   1.484  1.00  0.00         A
ATOM    267  O   HIS    19      -8.467   6.336   1.364  1.00  0.00         A
ATOM    268  N   AAR    20      -6.722   5.761   2.658  1.00  0.00         A
ATOM    269  HN  AAR    20      -5.761   5.573   2.695  1.00  0.00         A
ATOM    270  CA  AAR    20      -7.487   5.774   3.898  1.00  0.00         A
ATOM    271  HA  AAR    20      -8.435   6.249   3.699  1.00  0.00         A
ATOM    272  CB  AAR    20      -7.736   4.341   4.385  1.00  0.00         A
ATOM    273  HB1 AAR    20      -8.262   4.380   5.327  1.00  0.00         A
ATOM    274  HB2 AAR    20      -6.784   3.856   4.536  1.00  0.00         A
ATOM    275  CG  AAR    20      -8.552   3.494   3.420  1.00  0.00         A
ATOM    276  HG1 AAR    20      -8.594   2.481   3.792  1.00  0.00         A
ATOM    277  HG2 AAR    20      -8.072   3.504   2.453  1.00  0.00         A
ATOM    278  CD  AAR    20      -9.967   4.025   3.270  1.00  0.00         A
ATOM    279  HD1 AAR    20     -10.477   3.447   2.513  1.00  0.00         A
ATOM    280  HD2 AAR    20      -9.921   5.059   2.962  1.00  0.00         A
ATOM    281  NE  AAR    20     -10.715   3.934   4.520  1.00  0.00         A
ATOM    282  HE  AAR    20     -10.454   3.221   5.147  1.00  0.00         A
ATOM    283  CZ  AAR    20     -11.722   4.739   4.852  1.00  0.00         A
ATOM    284  NH1 AAR    20     -12.085   5.731   4.046  1.00  0.00         A
ATOM    285 HH11 AAR    20     -11.602   5.883   3.180  1.00  0.00         A
ATOM    286 HH12 AAR    20     -12.845   6.335   4.301  1.00  0.00         A
ATOM    287  NH2 AAR    20     -12.362   4.554   5.998  1.00  0.00         A
ATOM    288 HH21 AAR    20     -12.090   3.811   6.616  1.00  0.00         A
ATOM    289 HH22 AAR    20     -13.119   5.161   6.258  1.00  0.00         A
ATOM    290  C   AAR    20      -6.753   6.568   4.973  1.00  0.00         A
ATOM    291  O   AAR    20      -5.876   6.040   5.660  1.00  0.00         A
ATOM    292  NT  AAR    20      -7.098   7.838   5.112  1.00  0.00         A
ATOM    293 HNT1 AAR    20      -7.817   8.217   4.529  1.00  0.00         A
ATOM    294 HNT2 AAR    20      -6.637   8.401   5.797  1.00  0.00         A
END
 
Coordinates of Model 6 of Lingo1[1-20] determined by NMR
REMARK            overall,bonds,angles,improper,dihe,vdw,elec,noe,cdih,coup,sani,vean
REMARK energies: -437.038, 4.23955, 25.2804, 19.5098, 92.5593, -6.30957, -587.046, 14.7283, 0, 0, 0, 0
REMARK ===============================================================
REMARK            bonds,angles,impropers,dihe,noe,cdih,coup,sani,vean
REMARK rms-dev.: 3.771826E-03,0.555959,1.93517,44.2443,3.181595E-02,0,0, 0, 0
REMARK ===============================================================
REMARK               noe,cdih,coup,sani,vean
REMARK               >0.5,>5,>1,>0,>5
REMARK violations.: 0, 0, 0, 0, 0
REMARK ===============================================================
REMARK DATE:17-Mar-2025  15:17:57       created by user: meudal
REMARK VERSION:1.1
ATOM      1  HA  THR     1      -3.988   8.225   0.101  1.00  0.00         A
ATOM      2  CB  THR     1      -2.430   8.567   1.529  1.00  0.00         A
ATOM      3  HB  THR     1      -1.860   7.664   1.369  1.00  0.00         A
ATOM      4  OG1 THR     1      -2.319   8.952   2.905  1.00  0.00         A
ATOM      5  HG1 THR     1      -2.530   8.193   3.467  1.00  0.00         A
ATOM      6  CG2 THR     1      -1.858   9.663   0.647  1.00  0.00         A
ATOM      7 HG21 THR     1      -1.932   9.368  -0.389  1.00  0.00         A
ATOM      8 HG22 THR     1      -0.821   9.826   0.902  1.00  0.00         A
ATOM      9 HG23 THR     1      -2.414  10.575   0.801  1.00  0.00         A
ATOM     10  C   THR     1      -4.323   6.946   1.773  1.00  0.00         A
ATOM     11  O   THR     1      -4.285   6.759   2.990  1.00  0.00         A
ATOM     12  N   THR     1      -4.782   9.372   1.651  1.00  0.00         A
ATOM     13  HT1 THR     1      -5.728   9.188   1.386  1.00  0.00         A
ATOM     14  HT2 THR     1      -4.501  10.243   1.255  1.00  0.00         A
ATOM     15  HT3 THR     1      -4.732   9.440   2.648  1.00  0.00         A
ATOM     16  CA  THR     1      -3.904   8.284   1.175  1.00  0.00         A
ATOM     17  N   GLY     2      -4.745   6.027   0.917  1.00  0.00         A
ATOM     18  HN  GLY     2      -4.805   6.248  -0.038  1.00  0.00         A
ATOM     19  CA  GLY     2      -5.127   4.709   1.375  1.00  0.00         A
ATOM     20  HA1 GLY     2      -5.881   4.311   0.713  1.00  0.00         A
ATOM     21  HA2 GLY     2      -5.540   4.789   2.370  1.00  0.00         A
ATOM     22  C   GLY     2      -3.950   3.761   1.405  1.00  0.00         A
ATOM     23  O   GLY     2      -3.874   2.873   2.253  1.00  0.00         A
ATOM     24  N   CYS     3      -3.028   3.953   0.475  1.00  0.00         A
ATOM     25  HN  CYS     3      -3.159   4.662  -0.188  1.00  0.00         A
ATOM     26  CA  CYS     3      -1.824   3.143   0.416  1.00  0.00         A
ATOM     27  HA  CYS     3      -2.082   2.139   0.712  1.00  0.00         A
ATOM     28  HB1 CYS     3      -0.315   2.595  -0.997  1.00  0.00         A
ATOM     29  HB2 CYS     3      -1.087   4.139  -1.328  1.00  0.00         A
ATOM     30  C   CYS     3      -0.777   3.694   1.375  1.00  0.00         A
ATOM     31  O   CYS     3      -0.700   4.910   1.582  1.00  0.00         A
ATOM     32  CB  CYS     3      -1.257   3.123  -1.005  1.00  0.00         A
ATOM     33  SG  CYS     3      -2.326   2.327  -2.251  1.00  0.00         A
ATOM     34  N   PRO     4       0.026   2.813   1.999  1.00  0.00         A
ATOM     35  CA  PRO     4       1.117   3.239   2.880  1.00  0.00         A
ATOM     36  HA  PRO     4       0.738   3.762   3.744  1.00  0.00         A
ATOM     37  CB  PRO     4       1.767   1.929   3.323  1.00  0.00         A
ATOM     38  HB1 PRO     4       2.045   1.997   4.364  1.00  0.00         A
ATOM     39  HB2 PRO     4       2.646   1.742   2.724  1.00  0.00         A
ATOM     40  CG  PRO     4       0.730   0.889   3.108  1.00  0.00         A
ATOM     41  HG1 PRO     4       0.106   0.803   3.985  1.00  0.00         A
ATOM     42  HG2 PRO     4       1.209  -0.048   2.896  1.00  0.00         A
ATOM     43  CD  PRO     4      -0.084   1.341   1.928  1.00  0.00         A
ATOM     44  HD1 PRO     4      -1.109   1.026   2.039  1.00  0.00         A
ATOM     45  HD2 PRO     4       0.333   0.953   1.004  1.00  0.00         A
ATOM     46  C   PRO     4       2.124   4.135   2.150  1.00  0.00         A
ATOM     47  O   PRO     4       2.146   4.171   0.917  1.00  0.00         A
ATOM     48  N   PRO     5       2.987   4.838   2.913  1.00  0.00         A
ATOM     49  CA  PRO     5       3.870   5.896   2.388  1.00  0.00         A
ATOM     50  HA  PRO     5       3.330   6.821   2.250  1.00  0.00         A
ATOM     51  CB  PRO     5       4.892   6.073   3.509  1.00  0.00         A
ATOM     52  HB1 PRO     5       5.241   7.095   3.528  1.00  0.00         A
ATOM     53  HB2 PRO     5       5.726   5.404   3.350  1.00  0.00         A
ATOM     54  CG  PRO     5       4.142   5.731   4.748  1.00  0.00         A
ATOM     55  HG1 PRO     5       3.599   6.596   5.098  1.00  0.00         A
ATOM     56  HG2 PRO     5       4.826   5.382   5.508  1.00  0.00         A
ATOM     57  CD  PRO     5       3.185   4.636   4.363  1.00  0.00         A
ATOM     58  HD1 PRO     5       2.252   4.740   4.895  1.00  0.00         A
ATOM     59  HD2 PRO     5       3.622   3.666   4.558  1.00  0.00         A
ATOM     60  C   PRO     5       4.569   5.528   1.081  1.00  0.00         A
ATOM     61  O   PRO     5       4.443   6.231   0.077  1.00  0.00         A
ATOM     62  N   ARG     6       5.290   4.419   1.089  1.00  0.00         A
ATOM     63  HN  ARG     6       5.332   3.877   1.895  1.00  0.00         A
ATOM     64  CA  ARG     6       6.015   3.984  -0.083  1.00  0.00         A
ATOM     65  HA  ARG     6       5.813   4.681  -0.877  1.00  0.00         A
ATOM     66  CB  ARG     6       7.514   3.968   0.211  1.00  0.00         A
ATOM     67  HB1 ARG     6       7.736   3.125   0.848  1.00  0.00         A
ATOM     68  HB2 ARG     6       7.779   4.878   0.727  1.00  0.00         A
ATOM     69  CG  ARG     6       8.370   3.859  -1.034  1.00  0.00         A
ATOM     70  HG1 ARG     6       8.299   4.781  -1.589  1.00  0.00         A
ATOM     71  HG2 ARG     6       7.997   3.046  -1.633  1.00  0.00         A
ATOM     72  CD  ARG     6       9.824   3.596  -0.692  1.00  0.00         A
ATOM     73  HD1 ARG     6      10.407   3.652  -1.599  1.00  0.00         A
ATOM     74  HD2 ARG     6       9.909   2.605  -0.272  1.00  0.00         A
ATOM     75  NE  ARG     6      10.350   4.564   0.266  1.00  0.00         A
ATOM     76  HE  ARG     6       9.770   5.325   0.503  1.00  0.00         A
ATOM     77  CZ  ARG     6      11.543   4.462   0.844  1.00  0.00         A
ATOM     78  NH1 ARG     6      12.363   3.473   0.510  1.00  0.00         A
ATOM     79 HH11 ARG     6      12.087   2.804  -0.182  1.00  0.00         A
ATOM     80 HH12 ARG     6      13.263   3.391   0.948  1.00  0.00         A
ATOM     81  NH2 ARG     6      11.923   5.360   1.742  1.00  0.00         A
ATOM     82 HH21 ARG     6      11.313   6.119   1.986  1.00  0.00         A
ATOM     83 HH22 ARG     6      12.820   5.285   2.182  1.00  0.00         A
ATOM     84  C   ARG     6       5.536   2.598  -0.495  1.00  0.00         A
ATOM     85  O   ARG     6       6.327   1.728  -0.865  1.00  0.00         A
ATOM     86  N   CYS     7       4.233   2.390  -0.418  1.00  0.00         A
ATOM     87  HN  CYS     7       3.636   3.135  -0.184  1.00  0.00         A
ATOM     88  CA  CYS     7       3.668   1.081  -0.681  1.00  0.00         A
ATOM     89  HA  CYS     7       4.405   0.488  -1.199  1.00  0.00         A
ATOM     90  HB1 CYS     7       3.145  -0.663   0.447  1.00  0.00         A
ATOM     91  HB2 CYS     7       2.388   0.827   1.007  1.00  0.00         A
ATOM     92  C   CYS     7       2.417   1.185  -1.530  1.00  0.00         A
ATOM     93  O   CYS     7       1.683   2.174  -1.463  1.00  0.00         A
ATOM     94  CB  CYS     7       3.304   0.395   0.633  1.00  0.00         A
ATOM     95  SG  CYS     7       4.564   0.556   1.943  1.00  0.00         A
ATOM     96  N   GLU     8       2.190   0.161  -2.331  1.00  0.00         A
ATOM     97  HN  GLU     8       2.896  -0.502  -2.466  1.00  0.00         A
ATOM     98  CA  GLU     8       0.920  -0.017  -3.002  1.00  0.00         A
ATOM     99  HA  GLU     8       0.541   0.952  -3.290  1.00  0.00         A
ATOM    100  CB  GLU     8       1.102  -0.894  -4.237  1.00  0.00         A
ATOM    101  HB1 GLU     8       0.158  -0.977  -4.751  1.00  0.00         A
ATOM    102  HB2 GLU     8       1.420  -1.878  -3.923  1.00  0.00         A
ATOM    103  CG  GLU     8       2.128  -0.343  -5.209  1.00  0.00         A
ATOM    104  HG1 GLU     8       3.058  -0.193  -4.681  1.00  0.00         A
ATOM    105  HG2 GLU     8       1.775   0.603  -5.588  1.00  0.00         A
ATOM    106  CD  GLU     8       2.379  -1.266  -6.377  1.00  0.00         A
ATOM    107  OE1 GLU     8       3.438  -1.928  -6.399  1.00  0.00         A
ATOM    108  OE2 GLU     8       1.522  -1.331  -7.282  1.00  0.00         A
ATOM    109  C   GLU     8      -0.037  -0.668  -2.016  1.00  0.00         A
ATOM    110  O   GLU     8       0.403  -1.181  -0.978  1.00  0.00         A
ATOM    111  N   CYS     9      -1.326  -0.677  -2.310  1.00  0.00         A
ATOM    112  HN  CYS     9      -1.640  -0.331  -3.176  1.00  0.00         A
ATOM    113  CA  CYS     9      -2.278  -1.194  -1.344  1.00  0.00         A
ATOM    114  HA  CYS     9      -1.773  -1.952  -0.768  1.00  0.00         A
ATOM    115  HB1 CYS     9      -1.813   0.367   0.027  1.00  0.00         A
ATOM    116  HB2 CYS     9      -3.304  -0.493   0.398  1.00  0.00         A
ATOM    117  C   CYS     9      -3.497  -1.828  -2.002  1.00  0.00         A
ATOM    118  O   CYS     9      -4.021  -1.329  -2.998  1.00  0.00         A
ATOM    119  CB  CYS     9      -2.703  -0.075  -0.396  1.00  0.00         A
ATOM    120  SG  CYS     9      -3.673   1.257  -1.174  1.00  0.00         A
ATOM    121  N   SER    10      -3.929  -2.948  -1.433  1.00  0.00         A
ATOM    122  HN  SER    10      -3.410  -3.343  -0.700  1.00  0.00         A
ATOM    123  CA  SER    10      -5.140  -3.616  -1.866  1.00  0.00         A
ATOM    124  HA  SER    10      -5.146  -3.641  -2.942  1.00  0.00         A
ATOM    125  CB  SER    10      -5.182  -5.046  -1.327  1.00  0.00         A
ATOM    126  HB1 SER    10      -5.226  -5.019  -0.248  1.00  0.00         A
ATOM    127  HB2 SER    10      -4.291  -5.566  -1.636  1.00  0.00         A
ATOM    128  OG  SER    10      -6.313  -5.747  -1.813  1.00  0.00         A
ATOM    129  HG  SER    10      -6.110  -6.119  -2.681  1.00  0.00         A
ATOM    130  C   SER    10      -6.354  -2.841  -1.384  1.00  0.00         A
ATOM    131  O   SER    10      -6.369  -2.350  -0.246  1.00  0.00         A
ATOM    132  N   ALA    11      -7.330  -2.698  -2.282  1.00  0.00         A
ATOM    133  HN  ALA    11      -7.192  -3.069  -3.179  1.00  0.00         A
ATOM    134  CA  ALA    11      -8.592  -2.011  -2.010  1.00  0.00         A
ATOM    135  HA  ALA    11      -9.095  -1.886  -2.958  1.00  0.00         A
ATOM    136  CB  ALA    11      -9.492  -2.859  -1.125  1.00  0.00         A
ATOM    137  HB1 ALA    11      -9.074  -2.914  -0.135  1.00  0.00         A
ATOM    138  HB2 ALA    11      -9.572  -3.853  -1.538  1.00  0.00         A
ATOM    139  HB3 ALA    11     -10.473  -2.410  -1.076  1.00  0.00         A
ATOM    140  C   ALA    11      -8.371  -0.629  -1.407  1.00  0.00         A
ATOM    141  O   ALA    11      -9.234  -0.106  -0.698  1.00  0.00         A
ATOM    142  N   GLN    12      -7.190  -0.063  -1.671  1.00  0.00         A
ATOM    143  HN  GLN    12      -6.496  -0.603  -2.110  1.00  0.00         A
ATOM    144  CA  GLN    12      -6.876   1.314  -1.303  1.00  0.00         A
ATOM    145  HA  GLN    12      -5.879   1.531  -1.656  1.00  0.00         A
ATOM    146  CB  GLN    12      -7.858   2.281  -1.968  1.00  0.00         A
ATOM    147  HB1 GLN    12      -7.484   3.286  -1.854  1.00  0.00         A
ATOM    148  HB2 GLN    12      -8.814   2.203  -1.472  1.00  0.00         A
ATOM    149  CG  GLN    12      -8.063   2.011  -3.447  1.00  0.00         A
ATOM    150  HG1 GLN    12      -8.788   2.713  -3.831  1.00  0.00         A
ATOM    151  HG2 GLN    12      -8.443   1.004  -3.561  1.00  0.00         A
ATOM    152  CD  GLN    12      -6.783   2.141  -4.252  1.00  0.00         A
ATOM    153  OE1 GLN    12      -5.894   2.925  -3.914  1.00  0.00         A
ATOM    154  NE2 GLN    12      -6.677   1.367  -5.317  1.00  0.00         A
ATOM    155 HE21 GLN    12      -7.421   0.760  -5.526  1.00  0.00         A
ATOM    156 HE22 GLN    12      -5.864   1.432  -5.859  1.00  0.00         A
ATOM    157  C   GLN    12      -6.909   1.499   0.208  1.00  0.00         A
ATOM    158  O   GLN    12      -7.234   2.580   0.702  1.00  0.00         A
ATOM    159  N   ASP    13      -6.574   0.444   0.943  1.00  0.00         A
ATOM    160  HN  ASP    13      -6.293  -0.382   0.496  1.00  0.00         A
ATOM    161  CA  ASP    13      -6.627   0.501   2.401  1.00  0.00         A
ATOM    162  HA  ASP    13      -6.103   1.388   2.720  1.00  0.00         A
ATOM    163  CB  ASP    13      -8.079   0.592   2.864  1.00  0.00         A
ATOM    164  HB1 ASP    13      -8.595  -0.315   2.582  1.00  0.00         A
ATOM    165  HB2 ASP    13      -8.553   1.433   2.382  1.00  0.00         A
ATOM    166  CG  ASP    13      -8.202   0.767   4.363  1.00  0.00         A
ATOM    167  OD1 ASP    13      -8.281   1.926   4.820  1.00  0.00         A
ATOM    168  OD2 ASP    13      -8.238  -0.249   5.085  1.00  0.00         A
ATOM    169  C   ASP    13      -5.979  -0.716   3.049  1.00  0.00         A
ATOM    170  O   ASP    13      -5.291  -0.596   4.060  1.00  0.00         A
ATOM    171  N   ARG    14      -6.185  -1.885   2.456  1.00  0.00         A
ATOM    172  HN  ARG    14      -6.598  -1.906   1.567  1.00  0.00         A
ATOM    173  CA  ARG    14      -5.800  -3.141   3.101  1.00  0.00         A
ATOM    174  HA  ARG    14      -6.013  -3.044   4.153  1.00  0.00         A
ATOM    175  CB  ARG    14      -6.597  -4.330   2.535  1.00  0.00         A
ATOM    176  HB1 ARG    14      -6.783  -5.032   3.334  1.00  0.00         A
ATOM    177  HB2 ARG    14      -6.000  -4.817   1.779  1.00  0.00         A
ATOM    178  CG  ARG    14      -7.937  -3.957   1.910  1.00  0.00         A
ATOM    179  HG1 ARG    14      -8.428  -4.863   1.583  1.00  0.00         A
ATOM    180  HG2 ARG    14      -7.752  -3.326   1.055  1.00  0.00         A
ATOM    181  CD  ARG    14      -8.855  -3.222   2.882  1.00  0.00         A
ATOM    182  HD1 ARG    14      -8.284  -2.456   3.386  1.00  0.00         A
ATOM    183  HD2 ARG    14      -9.229  -3.927   3.609  1.00  0.00         A
ATOM    184  NE  ARG    14      -9.991  -2.596   2.198  1.00  0.00         A
ATOM    185  HE  ARG    14     -10.131  -2.827   1.251  1.00  0.00         A
ATOM    186  CZ  ARG    14     -10.839  -1.743   2.779  1.00  0.00         A
ATOM    187  NH1 ARG    14     -10.660  -1.373   4.041  1.00  0.00         A
ATOM    188 HH11 ARG    14      -9.882  -1.727   4.568  1.00  0.00         A
ATOM    189 HH12 ARG    14     -11.304  -0.740   4.478  1.00  0.00         A
ATOM    190  NH2 ARG    14     -11.853  -1.241   2.086  1.00  0.00         A
ATOM    191 HH21 ARG    14     -11.989  -1.501   1.127  1.00  0.00         A
ATOM    192 HH22 ARG    14     -12.488  -0.594   2.518  1.00  0.00         A
ATOM    193  C   ARG    14      -4.308  -3.396   2.933  1.00  0.00         A
ATOM    194  O   ARG    14      -3.746  -4.295   3.560  1.00  0.00         A
ATOM    195  N   ALA    15      -3.691  -2.596   2.064  1.00  0.00         A
ATOM    196  HN  ALA    15      -4.235  -1.941   1.578  1.00  0.00         A
ATOM    197  CA  ALA    15      -2.250  -2.667   1.789  1.00  0.00         A
ATOM    198  HA  ALA    15      -2.003  -1.817   1.168  1.00  0.00         A
ATOM    199  CB  ALA    15      -1.436  -2.571   3.074  1.00  0.00         A
ATOM    200  HB1 ALA    15      -1.651  -3.424   3.701  1.00  0.00         A
ATOM    201  HB2 ALA    15      -1.696  -1.664   3.598  1.00  0.00         A
ATOM    202  HB3 ALA    15      -0.384  -2.558   2.834  1.00  0.00         A
ATOM    203  C   ALA    15      -1.913  -3.941   1.020  1.00  0.00         A
ATOM    204  O   ALA    15      -2.812  -4.700   0.665  1.00  0.00         A
ATOM    205  N   VAL    16      -0.635  -4.168   0.729  1.00  0.00         A
ATOM    206  HN  VAL    16       0.061  -3.565   1.073  1.00  0.00         A
ATOM    207  CA  VAL    16      -0.258  -5.317  -0.086  1.00  0.00         A
ATOM    208  HA  VAL    16      -0.751  -6.175   0.326  1.00  0.00         A
ATOM    209  CB  VAL    16      -0.752  -5.145  -1.545  1.00  0.00         A
ATOM    210  HB  VAL    16      -1.827  -5.035  -1.519  1.00  0.00         A
ATOM    211  CG1 VAL    16      -0.172  -3.888  -2.179  1.00  0.00         A
ATOM    212 HG11 VAL    16      -0.380  -3.031  -1.545  1.00  0.00         A
ATOM    213 HG12 VAL    16      -0.616  -3.733  -3.150  1.00  0.00         A
ATOM    214 HG13 VAL    16       0.896  -3.995  -2.284  1.00  0.00         A
ATOM    215  CG2 VAL    16      -0.428  -6.376  -2.378  1.00  0.00         A
ATOM    216 HG21 VAL    16      -0.691  -6.193  -3.409  1.00  0.00         A
ATOM    217 HG22 VAL    16      -0.993  -7.219  -2.008  1.00  0.00         A
ATOM    218 HG23 VAL    16       0.627  -6.593  -2.307  1.00  0.00         A
ATOM    219  C   VAL    16       1.246  -5.582  -0.065  1.00  0.00         A
ATOM    220  O   VAL    16       1.681  -6.706   0.183  1.00  0.00         A
ATOM    221  N   LEU    17       2.032  -4.552  -0.320  1.00  0.00         A
ATOM    222  HN  LEU    17       1.623  -3.668  -0.462  1.00  0.00         A
ATOM    223  CA  LEU    17       3.483  -4.687  -0.394  1.00  0.00         A
ATOM    224  HA  LEU    17       3.802  -5.235   0.476  1.00  0.00         A
ATOM    225  CB  LEU    17       3.905  -5.475  -1.644  1.00  0.00         A
ATOM    226  HB1 LEU    17       3.815  -6.528  -1.419  1.00  0.00         A
ATOM    227  HB2 LEU    17       4.945  -5.260  -1.836  1.00  0.00         A
ATOM    228  CG  LEU    17       3.123  -5.197  -2.933  1.00  0.00         A
ATOM    229  HG  LEU    17       2.075  -5.365  -2.751  1.00  0.00         A
ATOM    230  CD1 LEU    17       3.292  -3.761  -3.406  1.00  0.00         A
ATOM    231 HD11 LEU    17       2.754  -3.620  -4.332  1.00  0.00         A
ATOM    232 HD12 LEU    17       4.341  -3.555  -3.563  1.00  0.00         A
ATOM    233 HD13 LEU    17       2.900  -3.086  -2.656  1.00  0.00         A
ATOM    234  CD2 LEU    17       3.564  -6.163  -4.012  1.00  0.00         A
ATOM    235 HD21 LEU    17       3.392  -7.174  -3.676  1.00  0.00         A
ATOM    236 HD22 LEU    17       4.615  -6.022  -4.208  1.00  0.00         A
ATOM    237 HD23 LEU    17       3.000  -5.979  -4.912  1.00  0.00         A
ATOM    238  C   LEU    17       4.157  -3.327  -0.379  1.00  0.00         A
ATOM    239  O   LEU    17       3.518  -2.311  -0.642  1.00  0.00         A
ATOM    240  N   CYS    18       5.444  -3.311  -0.072  1.00  0.00         A
ATOM    241  HN  CYS    18       5.898  -4.155   0.150  1.00  0.00         A
ATOM    242  CA  CYS    18       6.196  -2.068  -0.036  1.00  0.00         A
ATOM    243  HA  CYS    18       5.581  -1.299  -0.476  1.00  0.00         A
ATOM    244  HB1 CYS    18       7.118  -0.793   1.401  1.00  0.00         A
ATOM    245  HB2 CYS    18       7.062  -2.484   1.874  1.00  0.00         A
ATOM    246  C   CYS    18       7.480  -2.182  -0.840  1.00  0.00         A
ATOM    247  O   CYS    18       8.278  -1.246  -0.894  1.00  0.00         A
ATOM    248  CB  CYS    18       6.512  -1.683   1.405  1.00  0.00         A
ATOM    249  SG  CYS    18       5.036  -1.355   2.419  1.00  0.00         A
ATOM    250  N   HIS    19       7.661  -3.342  -1.466  1.00  0.00         A
ATOM    251  HN  HIS    19       6.991  -4.046  -1.351  1.00  0.00         A
ATOM    252  CA  HIS    19       8.832  -3.613  -2.302  1.00  0.00         A
ATOM    253  HA  HIS    19       8.727  -4.610  -2.701  1.00  0.00         A
ATOM    254  CB  HIS    19       8.919  -2.616  -3.464  1.00  0.00         A
ATOM    255  HB1 HIS    19       9.835  -2.790  -4.010  1.00  0.00         A
ATOM    256  HB2 HIS    19       8.933  -1.615  -3.057  1.00  0.00         A
ATOM    257  CG  HIS    19       7.777  -2.709  -4.431  1.00  0.00         A
ATOM    258  ND1 HIS    19       7.833  -3.436  -5.601  1.00  0.00         A
ATOM    259  HD1 HIS    19       8.605  -3.955  -5.919  1.00  0.00         A
ATOM    260  CD2 HIS    19       6.537  -2.163  -4.393  1.00  0.00         A
ATOM    261  HD2 HIS    19       6.140  -1.530  -3.613  1.00  0.00         A
ATOM    262  CE1 HIS    19       6.681  -3.333  -6.237  1.00  0.00         A
ATOM    263  HE1 HIS    19       6.435  -3.802  -7.177  1.00  0.00         A
ATOM    264  NE2 HIS    19       5.879  -2.568  -5.526  1.00  0.00         A
ATOM    265  HE2 HIS    19       4.982  -2.256  -5.816  1.00  0.00         A
ATOM    266  C   HIS    19      10.104  -3.551  -1.471  1.00  0.00         A
ATOM    267  O   HIS    19      11.147  -3.093  -1.937  1.00  0.00         A
ATOM    268  N   AAR    20      10.007  -3.999  -0.231  1.00  0.00         A
ATOM    269  HN  AAR    20       9.159  -4.393   0.073  1.00  0.00         A
ATOM    270  CA  AAR    20      11.126  -3.932   0.692  1.00  0.00         A
ATOM    271  HA  AAR    20      11.925  -3.390   0.211  1.00  0.00         A
ATOM    272  CB  AAR    20      10.708  -3.187   1.962  1.00  0.00         A
ATOM    273  HB1 AAR    20      11.572  -3.077   2.601  1.00  0.00         A
ATOM    274  HB2 AAR    20       9.965  -3.774   2.479  1.00  0.00         A
ATOM    275  CG  AAR    20      10.125  -1.802   1.707  1.00  0.00         A
ATOM    276  HG1 AAR    20       9.613  -1.468   2.597  1.00  0.00         A
ATOM    277  HG2 AAR    20       9.419  -1.868   0.886  1.00  0.00         A
ATOM    278  CD  AAR    20      11.194  -0.785   1.340  1.00  0.00         A
ATOM    279  HD1 AAR    20      12.005  -0.869   2.047  1.00  0.00         A
ATOM    280  HD2 AAR    20      10.766   0.204   1.402  1.00  0.00         A
ATOM    281  NE  AAR    20      11.721  -0.987  -0.008  1.00  0.00         A
ATOM    282  HE  AAR    20      11.228  -1.604  -0.597  1.00  0.00         A
ATOM    283  CZ  AAR    20      12.807  -0.383  -0.481  1.00  0.00         A
ATOM    284  NH1 AAR    20      13.502   0.446   0.291  1.00  0.00         A
ATOM    285 HH11 AAR    20      13.213   0.621   1.239  1.00  0.00         A
ATOM    286 HH12 AAR    20      14.319   0.905  -0.069  1.00  0.00         A
ATOM    287  NH2 AAR    20      13.197  -0.610  -1.726  1.00  0.00         A
ATOM    288 HH21 AAR    20      12.675  -1.236  -2.314  1.00  0.00         A
ATOM    289 HH22 AAR    20      14.018  -0.159  -2.089  1.00  0.00         A
ATOM    290  C   AAR    20      11.612  -5.333   1.037  1.00  0.00         A
ATOM    291  O   AAR    20      11.135  -5.953   1.988  1.00  0.00         A
ATOM    292  NT  AAR    20      12.548  -5.839   0.251  1.00  0.00         A
ATOM    293 HNT1 AAR    20      12.901  -5.291  -0.507  1.00  0.00         A
ATOM    294 HNT2 AAR    20      12.893  -6.761   0.429  1.00  0.00         A
END
 
Coordinates of Model 7 of Lingo1[1-20] determined by NMR
REMARK            overall,bonds,angles,improper,dihe,vdw,elec,noe,cdih,coup,sani,vean
REMARK energies: -413.568, 5.46705, 29.9095, 14.3876, 96.0601, -9.851774E-02, -578.93, 19.6355, 0, 0, 0, 0
REMARK ===============================================================
REMARK            bonds,angles,impropers,dihe,noe,cdih,coup,sani,vean
REMARK rms-dev.: 4.283202E-03,0.604721,1.6215,44.4647,3.673584E-02,0,0, 0, 0
REMARK ===============================================================
REMARK               noe,cdih,coup,sani,vean
REMARK               >0.5,>5,>1,>0,>5
REMARK violations.: 0, 0, 0, 0, 0
REMARK ===============================================================
REMARK DATE:17-Mar-2025  15:00:17       created by user: meudal
REMARK VERSION:1.1
ATOM      1  HA  THR     1      -6.151  -6.598  -1.043  1.00  0.00         A
ATOM      2  CB  THR     1      -4.445  -6.865  -2.322  1.00  0.00         A
ATOM      3  HB  THR     1      -4.360  -7.877  -1.950  1.00  0.00         A
ATOM      4  OG1 THR     1      -3.502  -6.038  -1.621  1.00  0.00         A
ATOM      5  HG1 THR     1      -3.470  -6.302  -0.692  1.00  0.00         A
ATOM      6  CG2 THR     1      -4.109  -6.873  -3.808  1.00  0.00         A
ATOM      7 HG21 THR     1      -4.222  -5.875  -4.206  1.00  0.00         A
ATOM      8 HG22 THR     1      -4.777  -7.544  -4.326  1.00  0.00         A
ATOM      9 HG23 THR     1      -3.090  -7.202  -3.946  1.00  0.00         A
ATOM     10  C   THR     1      -5.980  -4.865  -2.272  1.00  0.00         A
ATOM     11  O   THR     1      -5.831  -4.363  -3.388  1.00  0.00         A
ATOM     12  N   THR     1      -6.863  -7.075  -2.939  1.00  0.00         A
ATOM     13  HT1 THR     1      -7.793  -6.776  -2.725  1.00  0.00         A
ATOM     14  HT2 THR     1      -6.804  -8.062  -2.801  1.00  0.00         A
ATOM     15  HT3 THR     1      -6.671  -6.870  -3.898  1.00  0.00         A
ATOM     16  CA  THR     1      -5.896  -6.376  -2.069  1.00  0.00         A
ATOM     17  N   GLY     2      -6.245  -4.146  -1.190  1.00  0.00         A
ATOM     18  HN  GLY     2      -6.397  -4.605  -0.333  1.00  0.00         A
ATOM     19  CA  GLY     2      -6.323  -2.701  -1.256  1.00  0.00         A
ATOM     20  HA1 GLY     2      -7.283  -2.384  -0.880  1.00  0.00         A
ATOM     21  HA2 GLY     2      -6.228  -2.392  -2.286  1.00  0.00         A
ATOM     22  C   GLY     2      -5.236  -2.038  -0.442  1.00  0.00         A
ATOM     23  O   GLY     2      -5.062  -0.818  -0.477  1.00  0.00         A
ATOM     24  N   CYS     3      -4.507  -2.848   0.298  1.00  0.00         A
ATOM     25  HN  CYS     3      -4.712  -3.807   0.295  1.00  0.00         A
ATOM     26  CA  CYS     3      -3.413  -2.364   1.118  1.00  0.00         A
ATOM     27  HA  CYS     3      -2.962  -1.523   0.614  1.00  0.00         A
ATOM     28  HB1 CYS     3      -4.276  -2.785   3.029  1.00  0.00         A
ATOM     29  HB2 CYS     3      -4.760  -1.239   2.343  1.00  0.00         A
ATOM     30  C   CYS     3      -2.378  -3.467   1.273  1.00  0.00         A
ATOM     31  O   CYS     3      -2.488  -4.312   2.163  1.00  0.00         A
ATOM     32  CB  CYS     3      -3.933  -1.918   2.485  1.00  0.00         A
ATOM     33  SG  CYS     3      -2.693  -1.071   3.517  1.00  0.00         A
ATOM     34  N   PRO     4      -1.366  -3.482   0.394  1.00  0.00         A
ATOM     35  CA  PRO     4      -0.399  -4.579   0.330  1.00  0.00         A
ATOM     36  HA  PRO     4      -0.900  -5.534   0.290  1.00  0.00         A
ATOM     37  CB  PRO     4       0.320  -4.332  -0.993  1.00  0.00         A
ATOM     38  HB1 PRO     4      -0.175  -4.880  -1.781  1.00  0.00         A
ATOM     39  HB2 PRO     4       1.347  -4.656  -0.913  1.00  0.00         A
ATOM     40  CG  PRO     4       0.230  -2.875  -1.211  1.00  0.00         A
ATOM     41  HG1 PRO     4       0.240  -2.676  -2.265  1.00  0.00         A
ATOM     42  HG2 PRO     4       1.059  -2.386  -0.725  1.00  0.00         A
ATOM     43  CD  PRO     4      -1.074  -2.427  -0.603  1.00  0.00         A
ATOM     44  HD1 PRO     4      -1.846  -2.389  -1.358  1.00  0.00         A
ATOM     45  HD2 PRO     4      -0.957  -1.456  -0.130  1.00  0.00         A
ATOM     46  C   PRO     4       0.582  -4.585   1.505  1.00  0.00         A
ATOM     47  O   PRO     4       0.639  -3.637   2.293  1.00  0.00         A
ATOM     48  N   PRO     5       1.372  -5.664   1.617  1.00  0.00         A
ATOM     49  CA  PRO     5       2.227  -5.933   2.777  1.00  0.00         A
ATOM     50  HA  PRO     5       1.664  -5.880   3.697  1.00  0.00         A
ATOM     51  CB  PRO     5       2.697  -7.382   2.552  1.00  0.00         A
ATOM     52  HB1 PRO     5       2.567  -7.949   3.459  1.00  0.00         A
ATOM     53  HB2 PRO     5       3.740  -7.382   2.270  1.00  0.00         A
ATOM     54  CG  PRO     5       1.836  -7.909   1.451  1.00  0.00         A
ATOM     55  HG1 PRO     5       0.933  -8.341   1.860  1.00  0.00         A
ATOM     56  HG2 PRO     5       2.378  -8.642   0.874  1.00  0.00         A
ATOM     57  CD  PRO     5       1.510  -6.719   0.609  1.00  0.00         A
ATOM     58  HD1 PRO     5       0.586  -6.856   0.065  1.00  0.00         A
ATOM     59  HD2 PRO     5       2.320  -6.501  -0.068  1.00  0.00         A
ATOM     60  C   PRO     5       3.424  -4.995   2.871  1.00  0.00         A
ATOM     61  O   PRO     5       4.266  -4.954   1.968  1.00  0.00         A
ATOM     62  N   ARG     6       3.471  -4.240   3.967  1.00  0.00         A
ATOM     63  HN  ARG     6       2.722  -4.282   4.593  1.00  0.00         A
ATOM     64  CA  ARG     6       4.577  -3.333   4.266  1.00  0.00         A
ATOM     65  HA  ARG     6       4.432  -2.962   5.269  1.00  0.00         A
ATOM     66  CB  ARG     6       5.919  -4.069   4.197  1.00  0.00         A
ATOM     67  HB1 ARG     6       6.182  -4.212   3.160  1.00  0.00         A
ATOM     68  HB2 ARG     6       5.811  -5.035   4.667  1.00  0.00         A
ATOM     69  CG  ARG     6       7.058  -3.334   4.879  1.00  0.00         A
ATOM     70  HG1 ARG     6       6.828  -3.234   5.929  1.00  0.00         A
ATOM     71  HG2 ARG     6       7.162  -2.355   4.435  1.00  0.00         A
ATOM     72  CD  ARG     6       8.367  -4.087   4.726  1.00  0.00         A
ATOM     73  HD1 ARG     6       8.271  -5.051   5.203  1.00  0.00         A
ATOM     74  HD2 ARG     6       9.151  -3.523   5.208  1.00  0.00         A
ATOM     75  NE  ARG     6       8.720  -4.284   3.320  1.00  0.00         A
ATOM     76  HE  ARG     6       8.155  -3.839   2.647  1.00  0.00         A
ATOM     77  CZ  ARG     6       9.752  -5.015   2.906  1.00  0.00         A
ATOM     78  NH1 ARG     6      10.520  -5.644   3.786  1.00  0.00         A
ATOM     79 HH11 ARG     6      10.327  -5.571   4.766  1.00  0.00         A
ATOM     80 HH12 ARG     6      11.299  -6.196   3.474  1.00  0.00         A
ATOM     81  NH2 ARG     6      10.008  -5.126   1.609  1.00  0.00         A
ATOM     82 HH21 ARG     6       9.423  -4.663   0.935  1.00  0.00         A
ATOM     83 HH22 ARG     6      10.791  -5.670   1.294  1.00  0.00         A
ATOM     84  C   ARG     6       4.546  -2.151   3.305  1.00  0.00         A
ATOM     85  O   ARG     6       5.579  -1.606   2.907  1.00  0.00         A
ATOM     86  N   CYS     7       3.339  -1.766   2.941  1.00  0.00         A
ATOM     87  HN  CYS     7       2.562  -2.233   3.312  1.00  0.00         A
ATOM     88  CA  CYS     7       3.120  -0.674   2.016  1.00  0.00         A
ATOM     89  HA  CYS     7       4.058  -0.182   1.817  1.00  0.00         A
ATOM     90  HB1 CYS     7       2.484  -0.400  -0.012  1.00  0.00         A
ATOM     91  HB2 CYS     7       1.543  -1.573   0.913  1.00  0.00         A
ATOM     92  C   CYS     7       2.153   0.317   2.620  1.00  0.00         A
ATOM     93  O   CYS     7       1.425   0.001   3.563  1.00  0.00         A
ATOM     94  CB  CYS     7       2.539  -1.209   0.713  1.00  0.00         A
ATOM     95  SG  CYS     7       3.498  -2.583  -0.021  1.00  0.00         A
ATOM     96  N   GLU     8       2.158   1.511   2.079  1.00  0.00         A
ATOM     97  HN  GLU     8       2.824   1.724   1.391  1.00  0.00         A
ATOM     98  CA  GLU     8       1.179   2.504   2.438  1.00  0.00         A
ATOM     99  HA  GLU     8       0.916   2.374   3.477  1.00  0.00         A
ATOM    100  CB  GLU     8       1.760   3.898   2.212  1.00  0.00         A
ATOM    101  HB1 GLU     8       1.790   4.090   1.152  1.00  0.00         A
ATOM    102  HB2 GLU     8       2.768   3.920   2.599  1.00  0.00         A
ATOM    103  CG  GLU     8       0.978   5.015   2.871  1.00  0.00         A
ATOM    104  HG1 GLU     8       1.014   4.881   3.941  1.00  0.00         A
ATOM    105  HG2 GLU     8      -0.046   4.967   2.535  1.00  0.00         A
ATOM    106  CD  GLU     8       1.537   6.377   2.533  1.00  0.00         A
ATOM    107  OE1 GLU     8       2.780   6.524   2.505  1.00  0.00         A
ATOM    108  OE2 GLU     8       0.740   7.307   2.301  1.00  0.00         A
ATOM    109  C   GLU     8      -0.042   2.267   1.561  1.00  0.00         A
ATOM    110  O   GLU     8       0.070   1.614   0.519  1.00  0.00         A
ATOM    111  N   CYS     9      -1.195   2.768   1.954  1.00  0.00         A
ATOM    112  HN  CYS     9      -1.248   3.287   2.786  1.00  0.00         A
ATOM    113  CA  CYS     9      -2.392   2.551   1.163  1.00  0.00         A
ATOM    114  HA  CYS     9      -2.090   2.515   0.128  1.00  0.00         A
ATOM    115  HB1 CYS     9      -2.401   0.419   1.108  1.00  0.00         A
ATOM    116  HB2 CYS     9      -4.005   1.145   1.103  1.00  0.00         A
ATOM    117  C   CYS     9      -3.390   3.687   1.325  1.00  0.00         A
ATOM    118  O   CYS     9      -3.879   3.949   2.424  1.00  0.00         A
ATOM    119  CB  CYS     9      -3.014   1.204   1.527  1.00  0.00         A
ATOM    120  SG  CYS     9      -3.159   0.895   3.319  1.00  0.00         A
ATOM    121  N   SER    10      -3.678   4.364   0.215  1.00  0.00         A
ATOM    122  HN  SER    10      -3.242   4.111  -0.626  1.00  0.00         A
ATOM    123  CA  SER    10      -4.623   5.465   0.206  1.00  0.00         A
ATOM    124  HA  SER    10      -4.263   6.219   0.889  1.00  0.00         A
ATOM    125  CB  SER    10      -4.724   6.066  -1.200  1.00  0.00         A
ATOM    126  HB1 SER    10      -5.083   5.313  -1.883  1.00  0.00         A
ATOM    127  HB2 SER    10      -3.747   6.398  -1.514  1.00  0.00         A
ATOM    128  OG  SER    10      -5.610   7.174  -1.234  1.00  0.00         A
ATOM    129  HG  SER    10      -6.002   7.243  -2.115  1.00  0.00         A
ATOM    130  C   SER    10      -5.984   4.982   0.678  1.00  0.00         A
ATOM    131  O   SER    10      -6.507   3.981   0.168  1.00  0.00         A
ATOM    132  N   ALA    11      -6.509   5.664   1.695  1.00  0.00         A
ATOM    133  HN  ALA    11      -5.996   6.412   2.068  1.00  0.00         A
ATOM    134  CA  ALA    11      -7.805   5.351   2.289  1.00  0.00         A
ATOM    135  HA  ALA    11      -7.923   5.979   3.158  1.00  0.00         A
ATOM    136  CB  ALA    11      -8.929   5.678   1.329  1.00  0.00         A
ATOM    137  HB1 ALA    11      -8.889   5.005   0.490  1.00  0.00         A
ATOM    138  HB2 ALA    11      -8.822   6.695   0.980  1.00  0.00         A
ATOM    139  HB3 ALA    11      -9.876   5.568   1.834  1.00  0.00         A
ATOM    140  C   ALA    11      -7.880   3.896   2.734  1.00  0.00         A
ATOM    141  O   ALA    11      -8.969   3.329   2.859  1.00  0.00         A
ATOM    142  N   GLN    12      -6.706   3.299   2.947  1.00  0.00         A
ATOM    143  HN  GLN    12      -5.882   3.803   2.758  1.00  0.00         A
ATOM    144  CA  GLN    12      -6.584   1.933   3.453  1.00  0.00         A
ATOM    145  HA  GLN    12      -5.532   1.709   3.543  1.00  0.00         A
ATOM    146  CB  GLN    12      -7.231   1.826   4.837  1.00  0.00         A
ATOM    147  HB1 GLN    12      -6.861   0.937   5.324  1.00  0.00         A
ATOM    148  HB2 GLN    12      -8.301   1.739   4.715  1.00  0.00         A
ATOM    149  CG  GLN    12      -6.949   3.020   5.741  1.00  0.00         A
ATOM    150  HG1 GLN    12      -7.551   2.928   6.631  1.00  0.00         A
ATOM    151  HG2 GLN    12      -7.233   3.919   5.208  1.00  0.00         A
ATOM    152  CD  GLN    12      -5.487   3.144   6.148  1.00  0.00         A
ATOM    153  OE1 GLN    12      -4.581   2.756   5.413  1.00  0.00         A
ATOM    154  NE2 GLN    12      -5.247   3.694   7.325  1.00  0.00         A
ATOM    155 HE21 GLN    12      -6.014   3.990   7.865  1.00  0.00         A
ATOM    156 HE22 GLN    12      -4.314   3.783   7.615  1.00  0.00         A
ATOM    157  C   GLN    12      -7.223   0.922   2.500  1.00  0.00         A
ATOM    158  O   GLN    12      -7.505  -0.213   2.887  1.00  0.00         A
ATOM    159  N   ASP    13      -7.441   1.332   1.254  1.00  0.00         A
ATOM    160  HN  ASP    13      -7.132   2.221   0.985  1.00  0.00         A
ATOM    161  CA  ASP    13      -8.137   0.482   0.286  1.00  0.00         A
ATOM    162  HA  ASP    13      -7.882  -0.543   0.506  1.00  0.00         A
ATOM    163  CB  ASP    13      -9.652   0.652   0.424  1.00  0.00         A
ATOM    164  HB1 ASP    13      -9.901   1.695   0.284  1.00  0.00         A
ATOM    165  HB2 ASP    13      -9.953   0.344   1.414  1.00  0.00         A
ATOM    166  CG  ASP    13     -10.424  -0.172  -0.594  1.00  0.00         A
ATOM    167  OD1 ASP    13     -10.746   0.357  -1.679  1.00  0.00         A
ATOM    168  OD2 ASP    13     -10.710  -1.357  -0.314  1.00  0.00         A
ATOM    169  C   ASP    13      -7.733   0.789  -1.151  1.00  0.00         A
ATOM    170  O   ASP    13      -7.674  -0.106  -1.990  1.00  0.00         A
ATOM    171  N   ARG    14      -7.453   2.050  -1.445  1.00  0.00         A
ATOM    172  HN  ARG    14      -7.414   2.720  -0.729  1.00  0.00         A
ATOM    173  CA  ARG    14      -7.188   2.450  -2.823  1.00  0.00         A
ATOM    174  HA  ARG    14      -7.805   1.839  -3.461  1.00  0.00         A
ATOM    175  CB  ARG    14      -7.527   3.931  -3.066  1.00  0.00         A
ATOM    176  HB1 ARG    14      -7.931   4.033  -4.062  1.00  0.00         A
ATOM    177  HB2 ARG    14      -6.618   4.507  -3.001  1.00  0.00         A
ATOM    178  CG  ARG    14      -8.531   4.526  -2.085  1.00  0.00         A
ATOM    179  HG1 ARG    14      -8.699   5.560  -2.351  1.00  0.00         A
ATOM    180  HG2 ARG    14      -8.110   4.478  -1.096  1.00  0.00         A
ATOM    181  CD  ARG    14      -9.868   3.796  -2.083  1.00  0.00         A
ATOM    182  HD1 ARG    14      -9.684   2.733  -2.022  1.00  0.00         A
ATOM    183  HD2 ARG    14     -10.390   4.020  -3.001  1.00  0.00         A
ATOM    184  NE  ARG    14     -10.700   4.201  -0.947  1.00  0.00         A
ATOM    185  HE  ARG    14     -10.331   4.885  -0.340  1.00  0.00         A
ATOM    186  CZ  ARG    14     -11.913   3.709  -0.691  1.00  0.00         A
ATOM    187  NH1 ARG    14     -12.431   2.762  -1.461  1.00  0.00         A
ATOM    188 HH11 ARG    14     -11.915   2.407  -2.243  1.00  0.00         A
ATOM    189 HH12 ARG    14     -13.344   2.390  -1.261  1.00  0.00         A
ATOM    190  NH2 ARG    14     -12.603   4.159   0.349  1.00  0.00         A
ATOM    191 HH21 ARG    14     -12.219   4.872   0.943  1.00  0.00         A
ATOM    192 HH22 ARG    14     -13.516   3.786   0.548  1.00  0.00         A
ATOM    193  C   ARG    14      -5.729   2.189  -3.174  1.00  0.00         A
ATOM    194  O   ARG    14      -5.322   2.327  -4.328  1.00  0.00         A
ATOM    195  N   ALA    15      -4.956   1.820  -2.149  1.00  0.00         A
ATOM    196  HN  ALA    15      -5.359   1.789  -1.256  1.00  0.00         A
ATOM    197  CA  ALA    15      -3.533   1.479  -2.297  1.00  0.00         A
ATOM    198  HA  ALA    15      -3.180   1.131  -1.336  1.00  0.00         A
ATOM    199  CB  ALA    15      -3.350   0.350  -3.307  1.00  0.00         A
ATOM    200  HB1 ALA    15      -3.935  -0.505  -3.002  1.00  0.00         A
ATOM    201  HB2 ALA    15      -2.308   0.074  -3.354  1.00  0.00         A
ATOM    202  HB3 ALA    15      -3.678   0.682  -4.281  1.00  0.00         A
ATOM    203  C   ALA    15      -2.721   2.707  -2.699  1.00  0.00         A
ATOM    204  O   ALA    15      -3.266   3.807  -2.776  1.00  0.00         A
ATOM    205  N   VAL    16      -1.415   2.535  -2.908  1.00  0.00         A
ATOM    206  HN  VAL    16      -1.014   1.648  -2.786  1.00  0.00         A
ATOM    207  CA  VAL    16      -0.572   3.651  -3.322  1.00  0.00         A
ATOM    208  HA  VAL    16      -1.007   4.050  -4.213  1.00  0.00         A
ATOM    209  CB  VAL    16      -0.574   4.781  -2.265  1.00  0.00         A
ATOM    210  HB  VAL    16      -1.584   5.154  -2.179  1.00  0.00         A
ATOM    211  CG1 VAL    16      -0.151   4.266  -0.901  1.00  0.00         A
ATOM    212 HG11 VAL    16      -0.555   3.269  -0.746  1.00  0.00         A
ATOM    213 HG12 VAL    16      -0.521   4.927  -0.133  1.00  0.00         A
ATOM    214 HG13 VAL    16       0.924   4.223  -0.850  1.00  0.00         A
ATOM    215  CG2 VAL    16       0.313   5.930  -2.711  1.00  0.00         A
ATOM    216 HG21 VAL    16       0.330   6.690  -1.946  1.00  0.00         A
ATOM    217 HG22 VAL    16      -0.077   6.349  -3.625  1.00  0.00         A
ATOM    218 HG23 VAL    16       1.314   5.565  -2.880  1.00  0.00         A
ATOM    219  C   VAL    16       0.863   3.232  -3.665  1.00  0.00         A
ATOM    220  O   VAL    16       1.276   3.331  -4.820  1.00  0.00         A
ATOM    221  N   LEU    17       1.614   2.751  -2.684  1.00  0.00         A
ATOM    222  HN  LEU    17       1.197   2.538  -1.821  1.00  0.00         A
ATOM    223  CA  LEU    17       3.036   2.491  -2.873  1.00  0.00         A
ATOM    224  HA  LEU    17       3.150   1.893  -3.760  1.00  0.00         A
ATOM    225  CB  LEU    17       3.809   3.806  -3.060  1.00  0.00         A
ATOM    226  HB1 LEU    17       3.145   4.517  -3.526  1.00  0.00         A
ATOM    227  HB2 LEU    17       4.630   3.617  -3.734  1.00  0.00         A
ATOM    228  CG  LEU    17       4.378   4.451  -1.791  1.00  0.00         A
ATOM    229  HG  LEU    17       4.999   3.732  -1.278  1.00  0.00         A
ATOM    230  CD1 LEU    17       5.244   5.635  -2.163  1.00  0.00         A
ATOM    231 HD11 LEU    17       6.045   5.301  -2.804  1.00  0.00         A
ATOM    232 HD12 LEU    17       5.656   6.076  -1.268  1.00  0.00         A
ATOM    233 HD13 LEU    17       4.646   6.365  -2.685  1.00  0.00         A
ATOM    234  CD2 LEU    17       3.274   4.883  -0.841  1.00  0.00         A
ATOM    235 HD21 LEU    17       3.708   5.372   0.017  1.00  0.00         A
ATOM    236 HD22 LEU    17       2.725   4.011  -0.517  1.00  0.00         A
ATOM    237 HD23 LEU    17       2.607   5.564  -1.346  1.00  0.00         A
ATOM    238  C   LEU    17       3.595   1.722  -1.687  1.00  0.00         A
ATOM    239  O   LEU    17       2.924   1.567  -0.668  1.00  0.00         A
ATOM    240  N   CYS    18       4.827   1.261  -1.809  1.00  0.00         A
ATOM    241  HN  CYS    18       5.336   1.454  -2.629  1.00  0.00         A
ATOM    242  CA  CYS    18       5.440   0.469  -0.759  1.00  0.00         A
ATOM    243  HA  CYS    18       4.738   0.408   0.057  1.00  0.00         A
ATOM    244  HB1 CYS    18       6.213  -1.496  -0.490  1.00  0.00         A
ATOM    245  HB2 CYS    18       6.377  -0.877  -2.127  1.00  0.00         A
ATOM    246  C   CYS    18       6.718   1.116  -0.253  1.00  0.00         A
ATOM    247  O   CYS    18       7.455   0.530   0.538  1.00  0.00         A
ATOM    248  CB  CYS    18       5.725  -0.937  -1.268  1.00  0.00         A
ATOM    249  SG  CYS    18       4.228  -1.849  -1.766  1.00  0.00         A
ATOM    250  N   HIS    19       6.969   2.329  -0.730  1.00  0.00         A
ATOM    251  HN  HIS    19       6.367   2.695  -1.407  1.00  0.00         A
ATOM    252  CA  HIS    19       8.133   3.113  -0.321  1.00  0.00         A
ATOM    253  HA  HIS    19       8.093   4.053  -0.849  1.00  0.00         A
ATOM    254  CB  HIS    19       8.124   3.386   1.193  1.00  0.00         A
ATOM    255  HB1 HIS    19       9.081   3.798   1.479  1.00  0.00         A
ATOM    256  HB2 HIS    19       7.975   2.453   1.713  1.00  0.00         A
ATOM    257  CG  HIS    19       7.058   4.339   1.651  1.00  0.00         A
ATOM    258  ND1 HIS    19       7.328   5.630   2.051  1.00  0.00         A
ATOM    259  HD1 HIS    19       8.217   6.052   2.068  1.00  0.00         A
ATOM    260  CD2 HIS    19       5.718   4.180   1.792  1.00  0.00         A
ATOM    261  HD2 HIS    19       5.151   3.289   1.565  1.00  0.00         A
ATOM    262  CE1 HIS    19       6.207   6.221   2.419  1.00  0.00         A
ATOM    263  HE1 HIS    19       6.118   7.235   2.781  1.00  0.00         A
ATOM    264  NE2 HIS    19       5.216   5.367   2.270  1.00  0.00         A
ATOM    265  HE2 HIS    19       4.256   5.592   2.367  1.00  0.00         A
ATOM    266  C   HIS    19       9.418   2.392  -0.709  1.00  0.00         A
ATOM    267  O   HIS    19      10.385   2.364   0.051  1.00  0.00         A
ATOM    268  N   AAR    20       9.417   1.799  -1.895  1.00  0.00         A
ATOM    269  HN  AAR    20       8.634   1.899  -2.478  1.00  0.00         A
ATOM    270  CA  AAR    20      10.554   1.017  -2.363  1.00  0.00         A
ATOM    271  HA  AAR    20      11.349   1.121  -1.640  1.00  0.00         A
ATOM    272  CB  AAR    20      10.171  -0.463  -2.476  1.00  0.00         A
ATOM    273  HB1 AAR    20      11.023  -1.011  -2.850  1.00  0.00         A
ATOM    274  HB2 AAR    20       9.361  -0.557  -3.182  1.00  0.00         A
ATOM    275  CG  AAR    20       9.732  -1.102  -1.165  1.00  0.00         A
ATOM    276  HG1 AAR    20       9.235  -2.036  -1.382  1.00  0.00         A
ATOM    277  HG2 AAR    20       9.043  -0.434  -0.667  1.00  0.00         A
ATOM    278  CD  AAR    20      10.906  -1.370  -0.235  1.00  0.00         A
ATOM    279  HD1 AAR    20      11.643  -1.950  -0.770  1.00  0.00         A
ATOM    280  HD2 AAR    20      10.552  -1.938   0.612  1.00  0.00         A
ATOM    281  NE  AAR    20      11.533  -0.141   0.248  1.00  0.00         A
ATOM    282  HE  AAR    20      10.979   0.676   0.262  1.00  0.00         A
ATOM    283  CZ  AAR    20      12.789  -0.070   0.677  1.00  0.00         A
ATOM    284  NH1 AAR    20      13.566  -1.146   0.641  1.00  0.00         A
ATOM    285 HH11 AAR    20      13.208  -2.015   0.289  1.00  0.00         A
ATOM    286 HH12 AAR    20      14.512  -1.096   0.967  1.00  0.00         A
ATOM    287  NH2 AAR    20      13.275   1.082   1.120  1.00  0.00         A
ATOM    288 HH21 AAR    20      12.696   1.904   1.132  1.00  0.00         A
ATOM    289 HH22 AAR    20      14.221   1.139   1.450  1.00  0.00         A
ATOM    290  C   AAR    20      11.041   1.533  -3.711  1.00  0.00         A
ATOM    291  O   AAR    20      10.789   0.925  -4.752  1.00  0.00         A
ATOM    292  NT  AAR    20      11.737   2.659  -3.693  1.00  0.00         A
ATOM    293 HNT1 AAR    20      11.914   3.111  -2.818  1.00  0.00         A
ATOM    294 HNT2 AAR    20      12.075   3.043  -4.552  1.00  0.00         A
END
 
Coordinates of Model 8 of Lingo1[1-20] determined by NMR
REMARK            overall,bonds,angles,improper,dihe,vdw,elec,noe,cdih,coup,sani,vean
REMARK energies: -420.415, 5.37991, 33.3823, 14.8162, 89.5502, 2.76858, -585.637, 19.325, 0, 0, 0, 0
REMARK ===============================================================
REMARK            bonds,angles,impropers,dihe,noe,cdih,coup,sani,vean
REMARK rms-dev.: 4.24893E-03,0.638865,1.66406,42.9504,3.644421E-02,0,0, 0, 0
REMARK ===============================================================
REMARK               noe,cdih,coup,sani,vean
REMARK               >0.5,>5,>1,>0,>5
REMARK violations.: 0, 0, 0, 0, 0
REMARK ===============================================================
REMARK DATE:17-Mar-2025  15:05:42       created by user: meudal
REMARK VERSION:1.1
ATOM      1  HA  THR     1      -8.053   5.262   1.288  1.00  0.00         A
ATOM      2  CB  THR     1      -6.692   6.898   1.075  1.00  0.00         A
ATOM      3  HB  THR     1      -6.003   6.438   0.381  1.00  0.00         A
ATOM      4  OG1 THR     1      -5.971   7.795   1.927  1.00  0.00         A
ATOM      5  HG1 THR     1      -5.028   7.594   1.877  1.00  0.00         A
ATOM      6  CG2 THR     1      -7.733   7.675   0.283  1.00  0.00         A
ATOM      7 HG21 THR     1      -8.422   8.150   0.966  1.00  0.00         A
ATOM      8 HG22 THR     1      -8.273   6.999  -0.362  1.00  0.00         A
ATOM      9 HG23 THR     1      -7.242   8.428  -0.315  1.00  0.00         A
ATOM     10  C   THR     1      -6.304   4.814   2.416  1.00  0.00         A
ATOM     11  O   THR     1      -5.879   4.888   3.572  1.00  0.00         A
ATOM     12  N   THR     1      -8.101   6.378   3.048  1.00  0.00         A
ATOM     13  HT1 THR     1      -7.476   6.895   3.635  1.00  0.00         A
ATOM     14  HT2 THR     1      -8.522   5.654   3.590  1.00  0.00         A
ATOM     15  HT3 THR     1      -8.816   6.990   2.714  1.00  0.00         A
ATOM     16  CA  THR     1      -7.356   5.794   1.915  1.00  0.00         A
ATOM     17  N   GLY     2      -5.895   3.889   1.554  1.00  0.00         A
ATOM     18  HN  GLY     2      -6.234   3.902   0.633  1.00  0.00         A
ATOM     19  CA  GLY     2      -4.963   2.863   1.968  1.00  0.00         A
ATOM     20  HA1 GLY     2      -5.515   1.961   2.187  1.00  0.00         A
ATOM     21  HA2 GLY     2      -4.465   3.191   2.865  1.00  0.00         A
ATOM     22  C   GLY     2      -3.917   2.549   0.922  1.00  0.00         A
ATOM     23  O   GLY     2      -3.716   1.389   0.562  1.00  0.00         A
ATOM     24  N   CYS     3      -3.263   3.584   0.429  1.00  0.00         A
ATOM     25  HN  CYS     3      -3.549   4.490   0.675  1.00  0.00         A
ATOM     26  CA  CYS     3      -2.121   3.426  -0.460  1.00  0.00         A
ATOM     27  HA  CYS     3      -1.753   2.419  -0.346  1.00  0.00         A
ATOM     28  HB1 CYS     3      -1.618   3.751  -2.517  1.00  0.00         A
ATOM     29  HB2 CYS     3      -3.083   4.573  -1.992  1.00  0.00         A
ATOM     30  C   CYS     3      -1.028   4.396  -0.049  1.00  0.00         A
ATOM     31  O   CYS     3      -0.905   5.478  -0.621  1.00  0.00         A
ATOM     32  CB  CYS     3      -2.515   3.658  -1.922  1.00  0.00         A
ATOM     33  SG  CYS     3      -3.526   2.327  -2.646  1.00  0.00         A
ATOM     34  N   PRO     4      -0.236   4.029   0.974  1.00  0.00         A
ATOM     35  CA  PRO     4       0.780   4.924   1.541  1.00  0.00         A
ATOM     36  HA  PRO     4       0.321   5.794   1.989  1.00  0.00         A
ATOM     37  CB  PRO     4       1.438   4.083   2.632  1.00  0.00         A
ATOM     38  HB1 PRO     4       1.661   4.707   3.485  1.00  0.00         A
ATOM     39  HB2 PRO     4       2.348   3.645   2.254  1.00  0.00         A
ATOM     40  CG  PRO     4       0.428   3.049   2.969  1.00  0.00         A
ATOM     41  HG1 PRO     4      -0.267   3.451   3.689  1.00  0.00         A
ATOM     42  HG2 PRO     4       0.920   2.175   3.363  1.00  0.00         A
ATOM     43  CD  PRO     4      -0.280   2.730   1.681  1.00  0.00         A
ATOM     44  HD1 PRO     4      -1.300   2.433   1.877  1.00  0.00         A
ATOM     45  HD2 PRO     4       0.246   1.948   1.129  1.00  0.00         A
ATOM     46  C   PRO     4       1.813   5.383   0.517  1.00  0.00         A
ATOM     47  O   PRO     4       2.097   4.695  -0.466  1.00  0.00         A
ATOM     48  N   PRO     5       2.406   6.556   0.779  1.00  0.00         A
ATOM     49  CA  PRO     5       3.246   7.277  -0.186  1.00  0.00         A
ATOM     50  HA  PRO     5       2.692   7.505  -1.083  1.00  0.00         A
ATOM     51  CB  PRO     5       3.592   8.585   0.537  1.00  0.00         A
ATOM     52  HB1 PRO     5       2.938   9.371   0.191  1.00  0.00         A
ATOM     53  HB2 PRO     5       4.617   8.849   0.331  1.00  0.00         A
ATOM     54  CG  PRO     5       3.384   8.306   1.986  1.00  0.00         A
ATOM     55  HG1 PRO     5       3.069   9.207   2.490  1.00  0.00         A
ATOM     56  HG2 PRO     5       4.300   7.934   2.421  1.00  0.00         A
ATOM     57  CD  PRO     5       2.306   7.261   2.067  1.00  0.00         A
ATOM     58  HD1 PRO     5       1.334   7.717   2.180  1.00  0.00         A
ATOM     59  HD2 PRO     5       2.498   6.579   2.885  1.00  0.00         A
ATOM     60  C   PRO     5       4.516   6.523  -0.572  1.00  0.00         A
ATOM     61  O   PRO     5       5.076   6.752  -1.644  1.00  0.00         A
ATOM     62  N   ARG     6       4.972   5.633   0.299  1.00  0.00         A
ATOM     63  HN  ARG     6       4.514   5.521   1.156  1.00  0.00         A
ATOM     64  CA  ARG     6       6.139   4.816   0.006  1.00  0.00         A
ATOM     65  HA  ARG     6       6.374   4.955  -1.032  1.00  0.00         A
ATOM     66  CB  ARG     6       7.338   5.251   0.848  1.00  0.00         A
ATOM     67  HB1 ARG     6       8.121   4.514   0.745  1.00  0.00         A
ATOM     68  HB2 ARG     6       7.037   5.302   1.883  1.00  0.00         A
ATOM     69  CG  ARG     6       7.899   6.603   0.446  1.00  0.00         A
ATOM     70  HG1 ARG     6       8.693   6.866   1.125  1.00  0.00         A
ATOM     71  HG2 ARG     6       7.113   7.340   0.506  1.00  0.00         A
ATOM     72  CD  ARG     6       8.449   6.582  -0.973  1.00  0.00         A
ATOM     73  HD1 ARG     6       7.667   6.262  -1.645  1.00  0.00         A
ATOM     74  HD2 ARG     6       9.269   5.882  -1.017  1.00  0.00         A
ATOM     75  NE  ARG     6       8.925   7.897  -1.396  1.00  0.00         A
ATOM     76  HE  ARG     6       8.555   8.679  -0.927  1.00  0.00         A
ATOM     77  CZ  ARG     6       9.810   8.095  -2.370  1.00  0.00         A
ATOM     78  NH1 ARG     6      10.318   7.061  -3.033  1.00  0.00         A
ATOM     79 HH11 ARG     6      10.036   6.125  -2.804  1.00  0.00         A
ATOM     80 HH12 ARG     6      10.986   7.213  -3.767  1.00  0.00         A
ATOM     81  NH2 ARG     6      10.181   9.330  -2.690  1.00  0.00         A
ATOM     82 HH21 ARG     6       9.795  10.117  -2.200  1.00  0.00         A
ATOM     83 HH22 ARG     6      10.851   9.483  -3.421  1.00  0.00         A
ATOM     84  C   ARG     6       5.833   3.348   0.241  1.00  0.00         A
ATOM     85  O   ARG     6       6.713   2.560   0.590  1.00  0.00         A
ATOM     86  N   CYS     7       4.579   2.984   0.045  1.00  0.00         A
ATOM     87  HN  CYS     7       3.925   3.651  -0.261  1.00  0.00         A
ATOM     88  CA  CYS     7       4.147   1.616   0.249  1.00  0.00         A
ATOM     89  HA  CYS     7       5.020   0.989   0.310  1.00  0.00         A
ATOM     90  HB1 CYS     7       3.171   0.437   1.744  1.00  0.00         A
ATOM     91  HB2 CYS     7       2.399   1.987   1.416  1.00  0.00         A
ATOM     92  C   CYS     7       3.288   1.161  -0.908  1.00  0.00         A
ATOM     93  O   CYS     7       2.508   1.939  -1.459  1.00  0.00         A
ATOM     94  CB  CYS     7       3.349   1.490   1.542  1.00  0.00         A
ATOM     95  SG  CYS     7       4.172   2.216   3.000  1.00  0.00         A
ATOM     96  N   GLU     8       3.444  -0.093  -1.280  1.00  0.00         A
ATOM     97  HN  GLU     8       4.160  -0.627  -0.879  1.00  0.00         A
ATOM     98  CA  GLU     8       2.557  -0.702  -2.246  1.00  0.00         A
ATOM     99  HA  GLU     8       2.403  -0.004  -3.056  1.00  0.00         A
ATOM    100  CB  GLU     8       3.182  -1.995  -2.784  1.00  0.00         A
ATOM    101  HB1 GLU     8       3.287  -2.693  -1.967  1.00  0.00         A
ATOM    102  HB2 GLU     8       4.163  -1.768  -3.176  1.00  0.00         A
ATOM    103  CG  GLU     8       2.379  -2.669  -3.883  1.00  0.00         A
ATOM    104  HG1 GLU     8       2.105  -1.925  -4.615  1.00  0.00         A
ATOM    105  HG2 GLU     8       1.487  -3.096  -3.452  1.00  0.00         A
ATOM    106  CD  GLU     8       3.157  -3.767  -4.577  1.00  0.00         A
ATOM    107  OE1 GLU     8       3.674  -3.520  -5.686  1.00  0.00         A
ATOM    108  OE2 GLU     8       3.265  -4.875  -4.019  1.00  0.00         A
ATOM    109  C   GLU     8       1.231  -0.963  -1.546  1.00  0.00         A
ATOM    110  O   GLU     8       1.189  -1.020  -0.314  1.00  0.00         A
ATOM    111  N   CYS     9       0.151  -1.098  -2.294  1.00  0.00         A
ATOM    112  HN  CYS     9       0.225  -1.065  -3.275  1.00  0.00         A
ATOM    113  CA  CYS     9      -1.147  -1.293  -1.676  1.00  0.00         A
ATOM    114  HA  CYS     9      -0.982  -1.691  -0.688  1.00  0.00         A
ATOM    115  HB1 CYS     9      -1.264   0.694  -0.929  1.00  0.00         A
ATOM    116  HB2 CYS     9      -2.821  -0.113  -1.070  1.00  0.00         A
ATOM    117  C   CYS     9      -1.995  -2.280  -2.456  1.00  0.00         A
ATOM    118  O   CYS     9      -1.881  -2.389  -3.677  1.00  0.00         A
ATOM    119  CB  CYS     9      -1.864   0.044  -1.545  1.00  0.00         A
ATOM    120  SG  CYS     9      -2.167   0.898  -3.126  1.00  0.00         A
ATOM    121  N   SER    10      -2.834  -3.012  -1.742  1.00  0.00         A
ATOM    122  HN  SER    10      -2.869  -2.898  -0.769  1.00  0.00         A
ATOM    123  CA  SER    10      -3.708  -3.980  -2.361  1.00  0.00         A
ATOM    124  HA  SER    10      -3.377  -4.133  -3.378  1.00  0.00         A
ATOM    125  CB  SER    10      -3.636  -5.301  -1.603  1.00  0.00         A
ATOM    126  HB1 SER    10      -4.126  -5.192  -0.648  1.00  0.00         A
ATOM    127  HB2 SER    10      -2.604  -5.563  -1.448  1.00  0.00         A
ATOM    128  OG  SER    10      -4.270  -6.339  -2.323  1.00  0.00         A
ATOM    129  HG  SER    10      -3.834  -7.178  -2.122  1.00  0.00         A
ATOM    130  C   SER    10      -5.128  -3.440  -2.376  1.00  0.00         A
ATOM    131  O   SER    10      -5.488  -2.615  -1.524  1.00  0.00         A
ATOM    132  N   ALA    11      -5.912  -3.883  -3.362  1.00  0.00         A
ATOM    133  HN  ALA    11      -5.556  -4.572  -3.966  1.00  0.00         A
ATOM    134  CA  ALA    11      -7.279  -3.400  -3.589  1.00  0.00         A
ATOM    135  HA  ALA    11      -7.613  -3.811  -4.532  1.00  0.00         A
ATOM    136  CB  ALA    11      -8.228  -3.890  -2.507  1.00  0.00         A
ATOM    137  HB1 ALA    11      -9.243  -3.648  -2.782  1.00  0.00         A
ATOM    138  HB2 ALA    11      -7.986  -3.408  -1.572  1.00  0.00         A
ATOM    139  HB3 ALA    11      -8.129  -4.960  -2.398  1.00  0.00         A
ATOM    140  C   ALA    11      -7.325  -1.882  -3.685  1.00  0.00         A
ATOM    141  O   ALA    11      -8.396  -1.280  -3.596  1.00  0.00         A
ATOM    142  N   GLN    12      -6.147  -1.277  -3.849  1.00  0.00         A
ATOM    143  HN  GLN    12      -5.339  -1.830  -3.888  1.00  0.00         A
ATOM    144  CA  GLN    12      -6.007   0.164  -3.973  1.00  0.00         A
ATOM    145  HA  GLN    12      -4.956   0.384  -4.089  1.00  0.00         A
ATOM    146  CB  GLN    12      -6.753   0.647  -5.215  1.00  0.00         A
ATOM    147  HB1 GLN    12      -6.494   1.677  -5.397  1.00  0.00         A
ATOM    148  HB2 GLN    12      -7.816   0.574  -5.036  1.00  0.00         A
ATOM    149  CG  GLN    12      -6.417  -0.160  -6.458  1.00  0.00         A
ATOM    150  HG1 GLN    12      -6.590  -1.211  -6.241  1.00  0.00         A
ATOM    151  HG2 GLN    12      -5.376  -0.012  -6.698  1.00  0.00         A
ATOM    152  CD  GLN    12      -7.254   0.234  -7.658  1.00  0.00         A
ATOM    153  OE1 GLN    12      -8.325  -0.324  -7.894  1.00  0.00         A
ATOM    154  NE2 GLN    12      -6.779   1.201  -8.421  1.00  0.00         A
ATOM    155 HE21 GLN    12      -5.921   1.606  -8.175  1.00  0.00         A
ATOM    156 HE22 GLN    12      -7.303   1.473  -9.205  1.00  0.00         A
ATOM    157  C   GLN    12      -6.523   0.880  -2.726  1.00  0.00         A
ATOM    158  O   GLN    12      -6.821   2.077  -2.768  1.00  0.00         A
ATOM    159  N   ASP    13      -6.608   0.159  -1.604  1.00  0.00         A
ATOM    160  HN  ASP    13      -6.279  -0.770  -1.597  1.00  0.00         A
ATOM    161  CA  ASP    13      -7.179   0.746  -0.393  1.00  0.00         A
ATOM    162  HA  ASP    13      -6.751   1.730  -0.284  1.00  0.00         A
ATOM    163  CB  ASP    13      -8.693   0.894  -0.540  1.00  0.00         A
ATOM    164  HB1 ASP    13      -9.135  -0.088  -0.629  1.00  0.00         A
ATOM    165  HB2 ASP    13      -8.908   1.464  -1.431  1.00  0.00         A
ATOM    166  CG  ASP    13      -9.321   1.599   0.645  1.00  0.00         A
ATOM    167  OD1 ASP    13     -10.074   0.952   1.397  1.00  0.00         A
ATOM    168  OD2 ASP    13      -9.059   2.807   0.833  1.00  0.00         A
ATOM    169  C   ASP    13      -6.867  -0.052   0.871  1.00  0.00         A
ATOM    170  O   ASP    13      -6.712   0.527   1.942  1.00  0.00         A
ATOM    171  N   ARG    14      -6.780  -1.369   0.774  1.00  0.00         A
ATOM    172  HN  ARG    14      -6.892  -1.805  -0.097  1.00  0.00         A
ATOM    173  CA  ARG    14      -6.525  -2.177   1.966  1.00  0.00         A
ATOM    174  HA  ARG    14      -7.049  -1.706   2.783  1.00  0.00         A
ATOM    175  CB  ARG    14      -7.058  -3.604   1.804  1.00  0.00         A
ATOM    176  HB1 ARG    14      -8.131  -3.566   1.688  1.00  0.00         A
ATOM    177  HB2 ARG    14      -6.822  -4.161   2.696  1.00  0.00         A
ATOM    178  CG  ARG    14      -6.479  -4.354   0.621  1.00  0.00         A
ATOM    179  HG1 ARG    14      -5.438  -4.562   0.818  1.00  0.00         A
ATOM    180  HG2 ARG    14      -6.563  -3.737  -0.260  1.00  0.00         A
ATOM    181  CD  ARG    14      -7.206  -5.663   0.379  1.00  0.00         A
ATOM    182  HD1 ARG    14      -8.269  -5.473   0.380  1.00  0.00         A
ATOM    183  HD2 ARG    14      -6.963  -6.347   1.178  1.00  0.00         A
ATOM    184  NE  ARG    14      -6.834  -6.274  -0.898  1.00  0.00         A
ATOM    185  HE  ARG    14      -6.450  -5.683  -1.593  1.00  0.00         A
ATOM    186  CZ  ARG    14      -6.989  -7.569  -1.170  1.00  0.00         A
ATOM    187  NH1 ARG    14      -7.505  -8.383  -0.258  1.00  0.00         A
ATOM    188 HH11 ARG    14      -7.781  -8.029   0.638  1.00  0.00         A
ATOM    189 HH12 ARG    14      -7.618  -9.359  -0.459  1.00  0.00         A
ATOM    190  NH2 ARG    14      -6.629  -8.048  -2.355  1.00  0.00         A
ATOM    191 HH21 ARG    14      -6.236  -7.436  -3.050  1.00  0.00         A
ATOM    192 HH22 ARG    14      -6.747  -9.021  -2.563  1.00  0.00         A
ATOM    193  C   ARG    14      -5.043  -2.198   2.310  1.00  0.00         A
ATOM    194  O   ARG    14      -4.645  -2.767   3.328  1.00  0.00         A
ATOM    195  N   ALA    15      -4.240  -1.561   1.458  1.00  0.00         A
ATOM    196  HN  ALA    15      -4.638  -1.127   0.674  1.00  0.00         A
ATOM    197  CA  ALA    15      -2.790  -1.489   1.648  1.00  0.00         A
ATOM    198  HA  ALA    15      -2.378  -0.940   0.812  1.00  0.00         A
ATOM    199  CB  ALA    15      -2.456  -0.736   2.930  1.00  0.00         A
ATOM    200  HB1 ALA    15      -2.797  -1.306   3.780  1.00  0.00         A
ATOM    201  HB2 ALA    15      -2.949   0.225   2.922  1.00  0.00         A
ATOM    202  HB3 ALA    15      -1.390  -0.593   2.997  1.00  0.00         A
ATOM    203  C   ALA    15      -2.194  -2.892   1.655  1.00  0.00         A
ATOM    204  O   ALA    15      -2.862  -3.843   1.245  1.00  0.00         A
ATOM    205  N   VAL    16      -0.944  -3.033   2.085  1.00  0.00         A
ATOM    206  HN  VAL    16      -0.448  -2.253   2.421  1.00  0.00         A
ATOM    207  CA  VAL    16      -0.308  -4.343   2.066  1.00  0.00         A
ATOM    208  HA  VAL    16      -0.964  -5.020   2.576  1.00  0.00         A
ATOM    209  CB  VAL    16      -0.151  -4.847   0.611  1.00  0.00         A
ATOM    210  HB  VAL    16      -1.137  -4.890   0.171  1.00  0.00         A
ATOM    211  CG1 VAL    16       0.683  -3.884  -0.223  1.00  0.00         A
ATOM    212 HG11 VAL    16       0.387  -2.856  -0.005  1.00  0.00         A
ATOM    213 HG12 VAL    16       0.529  -4.085  -1.271  1.00  0.00         A
ATOM    214 HG13 VAL    16       1.727  -4.006   0.017  1.00  0.00         A
ATOM    215  CG2 VAL    16       0.430  -6.253   0.585  1.00  0.00         A
ATOM    216 HG21 VAL    16       1.282  -6.303   1.245  1.00  0.00         A
ATOM    217 HG22 VAL    16       0.739  -6.496  -0.420  1.00  0.00         A
ATOM    218 HG23 VAL    16      -0.320  -6.959   0.911  1.00  0.00         A
ATOM    219  C   VAL    16       1.041  -4.360   2.791  1.00  0.00         A
ATOM    220  O   VAL    16       1.232  -5.121   3.737  1.00  0.00         A
ATOM    221  N   LEU    17       1.959  -3.513   2.364  1.00  0.00         A
ATOM    222  HN  LEU    17       1.709  -2.848   1.686  1.00  0.00         A
ATOM    223  CA  LEU    17       3.319  -3.525   2.887  1.00  0.00         A
ATOM    224  HA  LEU    17       3.252  -3.565   3.960  1.00  0.00         A
ATOM    225  CB  LEU    17       4.086  -4.764   2.407  1.00  0.00         A
ATOM    226  HB1 LEU    17       3.806  -5.593   3.039  1.00  0.00         A
ATOM    227  HB2 LEU    17       5.139  -4.575   2.544  1.00  0.00         A
ATOM    228  CG  LEU    17       3.872  -5.187   0.949  1.00  0.00         A
ATOM    229  HG  LEU    17       2.823  -5.360   0.785  1.00  0.00         A
ATOM    230  CD1 LEU    17       4.326  -4.115  -0.030  1.00  0.00         A
ATOM    231 HD11 LEU    17       3.744  -3.215   0.126  1.00  0.00         A
ATOM    232 HD12 LEU    17       4.179  -4.466  -1.041  1.00  0.00         A
ATOM    233 HD13 LEU    17       5.372  -3.900   0.128  1.00  0.00         A
ATOM    234  CD2 LEU    17       4.603  -6.487   0.687  1.00  0.00         A
ATOM    235 HD21 LEU    17       4.434  -6.797  -0.333  1.00  0.00         A
ATOM    236 HD22 LEU    17       4.234  -7.244   1.362  1.00  0.00         A
ATOM    237 HD23 LEU    17       5.660  -6.343   0.851  1.00  0.00         A
ATOM    238  C   LEU    17       4.069  -2.264   2.497  1.00  0.00         A
ATOM    239  O   LEU    17       3.578  -1.461   1.704  1.00  0.00         A
ATOM    240  N   CYS    18       5.273  -2.115   3.023  1.00  0.00         A
ATOM    241  HN  CYS    18       5.647  -2.830   3.586  1.00  0.00         A
ATOM    242  CA  CYS    18       6.072  -0.935   2.770  1.00  0.00         A
ATOM    243  HA  CYS    18       5.671  -0.441   1.898  1.00  0.00         A
ATOM    244  HB1 CYS    18       6.661   0.854   3.758  1.00  0.00         A
ATOM    245  HB2 CYS    18       6.352  -0.497   4.843  1.00  0.00         A
ATOM    246  C   CYS    18       7.508  -1.331   2.499  1.00  0.00         A
ATOM    247  O   CYS    18       8.424  -0.962   3.234  1.00  0.00         A
ATOM    248  CB  CYS    18       6.010   0.017   3.956  1.00  0.00         A
ATOM    249  SG  CYS    18       4.345   0.671   4.299  1.00  0.00         A
ATOM    250  N   HIS    19       7.696  -2.098   1.443  1.00  0.00         A
ATOM    251  HN  HIS    19       6.929  -2.338   0.892  1.00  0.00         A
ATOM    252  CA  HIS    19       9.022  -2.568   1.090  1.00  0.00         A
ATOM    253  HA  HIS    19       9.549  -2.708   2.021  1.00  0.00         A
ATOM    254  CB  HIS    19       8.973  -3.929   0.355  1.00  0.00         A
ATOM    255  HB1 HIS    19       8.481  -4.645   0.999  1.00  0.00         A
ATOM    256  HB2 HIS    19       9.985  -4.262   0.185  1.00  0.00         A
ATOM    257  CG  HIS    19       8.269  -3.961  -0.980  1.00  0.00         A
ATOM    258  ND1 HIS    19       8.506  -4.945  -1.912  1.00  0.00         A
ATOM    259  HD1 HIS    19       9.130  -5.698  -1.805  1.00  0.00         A
ATOM    260  CD2 HIS    19       7.329  -3.154  -1.530  1.00  0.00         A
ATOM    261  HD2 HIS    19       6.893  -2.278  -1.077  1.00  0.00         A
ATOM    262  CE1 HIS    19       7.752  -4.742  -2.971  1.00  0.00         A
ATOM    263  HE1 HIS    19       7.730  -5.358  -3.857  1.00  0.00         A
ATOM    264  NE2 HIS    19       7.026  -3.661  -2.770  1.00  0.00         A
ATOM    265  HE2 HIS    19       6.562  -3.164  -3.480  1.00  0.00         A
ATOM    266  C   HIS    19       9.770  -1.502   0.288  1.00  0.00         A
ATOM    267  O   HIS    19       9.528  -1.317  -0.902  1.00  0.00         A
ATOM    268  N   AAR    20      10.652  -0.781   0.980  1.00  0.00         A
ATOM    269  HN  AAR    20      10.777  -0.983   1.933  1.00  0.00         A
ATOM    270  CA  AAR    20      11.432   0.313   0.392  1.00  0.00         A
ATOM    271  HA  AAR    20      12.102   0.674   1.159  1.00  0.00         A
ATOM    272  CB  AAR    20      12.270  -0.164  -0.805  1.00  0.00         A
ATOM    273  HB1 AAR    20      12.862   0.664  -1.162  1.00  0.00         A
ATOM    274  HB2 AAR    20      11.602  -0.477  -1.591  1.00  0.00         A
ATOM    275  CG  AAR    20      13.209  -1.322  -0.495  1.00  0.00         A
ATOM    276  HG1 AAR    20      13.815  -1.523  -1.367  1.00  0.00         A
ATOM    277  HG2 AAR    20      12.619  -2.194  -0.259  1.00  0.00         A
ATOM    278  CD  AAR    20      14.124  -1.020   0.682  1.00  0.00         A
ATOM    279  HD1 AAR    20      14.742  -1.887   0.865  1.00  0.00         A
ATOM    280  HD2 AAR    20      13.515  -0.827   1.550  1.00  0.00         A
ATOM    281  NE  AAR    20      14.990   0.135   0.448  1.00  0.00         A
ATOM    282  HE  AAR    20      15.226   0.342  -0.487  1.00  0.00         A
ATOM    283  CZ  AAR    20      15.483   0.898   1.424  1.00  0.00         A
ATOM    284  NH1 AAR    20      15.165   0.648   2.690  1.00  0.00         A
ATOM    285 HH11 AAR    20      14.557  -0.118   2.917  1.00  0.00         A
ATOM    286 HH12 AAR    20      15.526   1.228   3.425  1.00  0.00         A
ATOM    287  NH2 AAR    20      16.294   1.907   1.137  1.00  0.00         A
ATOM    288 HH21 AAR    20      16.543   2.100   0.182  1.00  0.00         A
ATOM    289 HH22 AAR    20      16.668   2.480   1.872  1.00  0.00         A
ATOM    290  C   AAR    20      10.523   1.470  -0.028  1.00  0.00         A
ATOM    291  O   AAR    20      10.329   2.422   0.725  1.00  0.00         A
ATOM    292  NT  AAR    20       9.978   1.398  -1.233  1.00  0.00         A
ATOM    293 HNT1 AAR    20      10.165   0.602  -1.809  1.00  0.00         A
ATOM    294 HNT2 AAR    20       9.390   2.142  -1.551  1.00  0.00         A
END
 
Coordinates of Model 9 of Lingo1[1-20] determined by NMR
REMARK            overall,bonds,angles,improper,dihe,vdw,elec,noe,cdih,coup,sani,vean
REMARK energies: -414.567, 8.15531, 32.7446, 14.9345, 94.3203, -7.57151, -589.848, 32.698, 0, 0, 0, 0
REMARK ===============================================================
REMARK            bonds,angles,impropers,dihe,noe,cdih,coup,sani,vean
REMARK rms-dev.: 5.231329E-03,0.632733,1.54569,42.8898,4.740557E-02,0,0, 0, 0
REMARK ===============================================================
REMARK               noe,cdih,coup,sani,vean
REMARK               >0.5,>5,>1,>0,>5
REMARK violations.: 0, 0, 0, 0, 0
REMARK ===============================================================
REMARK DATE:17-Mar-2025  15:11:50       created by user: meudal
REMARK VERSION:1.1
ATOM      1  HA  THR     1      -1.221   9.141  -3.560  1.00  0.00         A
ATOM      2  CB  THR     1      -0.597   7.349  -4.555  1.00  0.00         A
ATOM      3  HB  THR     1      -1.041   6.635  -3.878  1.00  0.00         A
ATOM      4  OG1 THR     1       0.615   6.797  -5.086  1.00  0.00         A
ATOM      5  HG1 THR     1       0.430   5.931  -5.474  1.00  0.00         A
ATOM      6  CG2 THR     1      -1.575   7.621  -5.688  1.00  0.00         A
ATOM      7 HG21 THR     1      -1.763   6.706  -6.229  1.00  0.00         A
ATOM      8 HG22 THR     1      -1.154   8.356  -6.359  1.00  0.00         A
ATOM      9 HG23 THR     1      -2.502   7.996  -5.281  1.00  0.00         A
ATOM     10  C   THR     1       0.397   8.295  -2.452  1.00  0.00         A
ATOM     11  O   THR     1      -0.074   8.684  -1.384  1.00  0.00         A
ATOM     12  N   THR     1       0.551   9.547  -4.580  1.00  0.00         A
ATOM     13  HT1 THR     1       0.747  10.381  -4.065  1.00  0.00         A
ATOM     14  HT2 THR     1       0.079   9.795  -5.422  1.00  0.00         A
ATOM     15  HT3 THR     1       1.413   9.098  -4.814  1.00  0.00         A
ATOM     16  CA  THR     1      -0.289   8.640  -3.773  1.00  0.00         A
ATOM     17  N   GLY     2       1.510   7.574  -2.527  1.00  0.00         A
ATOM     18  HN  GLY     2       1.825   7.264  -3.404  1.00  0.00         A
ATOM     19  CA  GLY     2       2.251   7.228  -1.329  1.00  0.00         A
ATOM     20  HA1 GLY     2       2.433   8.126  -0.759  1.00  0.00         A
ATOM     21  HA2 GLY     2       3.198   6.799  -1.617  1.00  0.00         A
ATOM     22  C   GLY     2       1.509   6.236  -0.456  1.00  0.00         A
ATOM     23  O   GLY     2       1.220   6.521   0.708  1.00  0.00         A
ATOM     24  N   CYS     3       1.202   5.075  -1.031  1.00  0.00         A
ATOM     25  HN  CYS     3       1.482   4.919  -1.954  1.00  0.00         A
ATOM     26  CA  CYS     3       0.487   4.011  -0.334  1.00  0.00         A
ATOM     27  HA  CYS     3       0.309   3.217  -1.044  1.00  0.00         A
ATOM     28  HB1 CYS     3       1.454   4.231   1.559  1.00  0.00         A
ATOM     29  HB2 CYS     3       2.322   3.216   0.415  1.00  0.00         A
ATOM     30  C   CYS     3      -0.865   4.499   0.196  1.00  0.00         A
ATOM     31  O   CYS     3      -1.015   4.776   1.389  1.00  0.00         A
ATOM     32  CB  CYS     3       1.347   3.466   0.805  1.00  0.00         A
ATOM     33  SG  CYS     3       0.671   1.979   1.614  1.00  0.00         A
ATOM     34  N   PRO     4      -1.864   4.625  -0.695  1.00  0.00         A
ATOM     35  CA  PRO     4      -3.214   5.062  -0.320  1.00  0.00         A
ATOM     36  HA  PRO     4      -3.200   6.056   0.092  1.00  0.00         A
ATOM     37  CB  PRO     4      -3.973   5.071  -1.646  1.00  0.00         A
ATOM     38  HB1 PRO     4      -4.629   5.929  -1.682  1.00  0.00         A
ATOM     39  HB2 PRO     4      -4.552   4.164  -1.738  1.00  0.00         A
ATOM     40  CG  PRO     4      -2.926   5.149  -2.685  1.00  0.00         A
ATOM     41  HG1 PRO     4      -2.652   6.178  -2.857  1.00  0.00         A
ATOM     42  HG2 PRO     4      -3.292   4.702  -3.587  1.00  0.00         A
ATOM     43  CD  PRO     4      -1.759   4.378  -2.141  1.00  0.00         A
ATOM     44  HD1 PRO     4      -0.830   4.764  -2.533  1.00  0.00         A
ATOM     45  HD2 PRO     4      -1.860   3.326  -2.365  1.00  0.00         A
ATOM     46  C   PRO     4      -3.894   4.110   0.663  1.00  0.00         A
ATOM     47  O   PRO     4      -3.529   2.939   0.782  1.00  0.00         A
ATOM     48  N   PRO     5      -4.916   4.639   1.364  1.00  0.00         A
ATOM     49  CA  PRO     5      -5.607   3.961   2.476  1.00  0.00         A
ATOM     50  HA  PRO     5      -4.958   3.867   3.332  1.00  0.00         A
ATOM     51  CB  PRO     5      -6.762   4.907   2.823  1.00  0.00         A
ATOM     52  HB1 PRO     5      -6.899   4.930   3.894  1.00  0.00         A
ATOM     53  HB2 PRO     5      -7.667   4.557   2.349  1.00  0.00         A
ATOM     54  CG  PRO     5      -6.357   6.240   2.299  1.00  0.00         A
ATOM     55  HG1 PRO     5      -5.813   6.782   3.059  1.00  0.00         A
ATOM     56  HG2 PRO     5      -7.232   6.795   1.998  1.00  0.00         A
ATOM     57  CD  PRO     5      -5.473   5.981   1.112  1.00  0.00         A
ATOM     58  HD1 PRO     5      -4.686   6.718   1.065  1.00  0.00         A
ATOM     59  HD2 PRO     5      -6.045   5.987   0.195  1.00  0.00         A
ATOM     60  C   PRO     5      -6.168   2.583   2.129  1.00  0.00         A
ATOM     61  O   PRO     5      -6.218   1.704   2.991  1.00  0.00         A
ATOM     62  N   ARG     6      -6.612   2.401   0.889  1.00  0.00         A
ATOM     63  HN  ARG     6      -6.545   3.132   0.241  1.00  0.00         A
ATOM     64  CA  ARG     6      -7.200   1.132   0.474  1.00  0.00         A
ATOM     65  HA  ARG     6      -7.631   0.677   1.350  1.00  0.00         A
ATOM     66  CB  ARG     6      -8.307   1.335  -0.572  1.00  0.00         A
ATOM     67  HB1 ARG     6      -8.563   0.374  -0.993  1.00  0.00         A
ATOM     68  HB2 ARG     6      -7.926   1.968  -1.360  1.00  0.00         A
ATOM     69  CG  ARG     6      -9.581   1.972  -0.031  1.00  0.00         A
ATOM     70  HG1 ARG     6      -9.803   1.540   0.933  1.00  0.00         A
ATOM     71  HG2 ARG     6     -10.392   1.767  -0.713  1.00  0.00         A
ATOM     72  CD  ARG     6      -9.438   3.474   0.122  1.00  0.00         A
ATOM     73  HD1 ARG     6      -9.306   3.907  -0.858  1.00  0.00         A
ATOM     74  HD2 ARG     6      -8.567   3.680   0.725  1.00  0.00         A
ATOM     75  NE  ARG     6     -10.604   4.084   0.752  1.00  0.00         A
ATOM     76  HE  ARG     6     -11.218   3.487   1.239  1.00  0.00         A
ATOM     77  CZ  ARG     6     -10.865   5.390   0.718  1.00  0.00         A
ATOM     78  NH1 ARG     6     -10.078   6.209   0.029  1.00  0.00         A
ATOM     79 HH11 ARG     6      -9.285   5.850  -0.469  1.00  0.00         A
ATOM     80 HH12 ARG     6     -10.280   7.192  -0.002  1.00  0.00         A
ATOM     81  NH2 ARG     6     -11.921   5.877   1.355  1.00  0.00         A
ATOM     82 HH21 ARG     6     -12.532   5.265   1.864  1.00  0.00         A
ATOM     83 HH22 ARG     6     -12.109   6.863   1.343  1.00  0.00         A
ATOM     84  C   ARG     6      -6.139   0.194  -0.085  1.00  0.00         A
ATOM     85  O   ARG     6      -6.381  -1.001  -0.264  1.00  0.00         A
ATOM     86  N   CYS     7      -4.964   0.736  -0.356  1.00  0.00         A
ATOM     87  HN  CYS     7      -4.805   1.676  -0.138  1.00  0.00         A
ATOM     88  CA  CYS     7      -3.896  -0.044  -0.951  1.00  0.00         A
ATOM     89  HA  CYS     7      -4.354  -0.867  -1.473  1.00  0.00         A
ATOM     90  HB1 CYS     7      -2.246   0.248  -2.279  1.00  0.00         A
ATOM     91  HB2 CYS     7      -2.806   1.716  -1.484  1.00  0.00         A
ATOM     92  C   CYS     7      -2.969  -0.610   0.116  1.00  0.00         A
ATOM     93  O   CYS     7      -2.974  -0.166   1.265  1.00  0.00         A
ATOM     94  CB  CYS     7      -3.119   0.798  -1.959  1.00  0.00         A
ATOM     95  SG  CYS     7      -4.077   1.240  -3.448  1.00  0.00         A
ATOM     96  N   GLU     8      -2.178  -1.594  -0.276  1.00  0.00         A
ATOM     97  HN  GLU     8      -2.151  -1.831  -1.232  1.00  0.00         A
ATOM     98  CA  GLU     8      -1.348  -2.339   0.651  1.00  0.00         A
ATOM     99  HA  GLU     8      -1.417  -1.876   1.623  1.00  0.00         A
ATOM    100  CB  GLU     8      -1.867  -3.776   0.731  1.00  0.00         A
ATOM    101  HB1 GLU     8      -1.351  -4.291   1.527  1.00  0.00         A
ATOM    102  HB2 GLU     8      -1.659  -4.275  -0.204  1.00  0.00         A
ATOM    103  CG  GLU     8      -3.363  -3.860   0.998  1.00  0.00         A
ATOM    104  HG1 GLU     8      -3.857  -3.068   0.454  1.00  0.00         A
ATOM    105  HG2 GLU     8      -3.535  -3.730   2.056  1.00  0.00         A
ATOM    106  CD  GLU     8      -3.958  -5.184   0.572  1.00  0.00         A
ATOM    107  OE1 GLU     8      -3.922  -6.143   1.372  1.00  0.00         A
ATOM    108  OE2 GLU     8      -4.462  -5.269  -0.567  1.00  0.00         A
ATOM    109  C   GLU     8       0.104  -2.333   0.184  1.00  0.00         A
ATOM    110  O   GLU     8       0.538  -3.243  -0.522  1.00  0.00         A
ATOM    111  N   CYS     9       0.849  -1.299   0.551  1.00  0.00         A
ATOM    112  HN  CYS     9       0.454  -0.592   1.104  1.00  0.00         A
ATOM    113  CA  CYS     9       2.250  -1.202   0.166  1.00  0.00         A
ATOM    114  HA  CYS     9       2.328  -1.386  -0.898  1.00  0.00         A
ATOM    115  HB1 CYS     9       2.472   0.853  -0.335  1.00  0.00         A
ATOM    116  HB2 CYS     9       3.887   0.128   0.414  1.00  0.00         A
ATOM    117  C   CYS     9       3.092  -2.232   0.879  1.00  0.00         A
ATOM    118  O   CYS     9       2.984  -2.440   2.086  1.00  0.00         A
ATOM    119  CB  CYS     9       2.806   0.184   0.438  1.00  0.00         A
ATOM    120  SG  CYS     9       2.316   0.876   2.046  1.00  0.00         A
ATOM    121  N   SER    10       3.916  -2.872   0.095  1.00  0.00         A
ATOM    122  HN  SER    10       3.854  -2.712  -0.873  1.00  0.00         A
ATOM    123  CA  SER    10       4.928  -3.770   0.578  1.00  0.00         A
ATOM    124  HA  SER    10       4.523  -4.353   1.389  1.00  0.00         A
ATOM    125  CB  SER    10       5.346  -4.688  -0.565  1.00  0.00         A
ATOM    126  HB1 SER    10       6.133  -5.350  -0.237  1.00  0.00         A
ATOM    127  HB2 SER    10       5.693  -4.081  -1.392  1.00  0.00         A
ATOM    128  OG  SER    10       4.246  -5.457  -1.016  1.00  0.00         A
ATOM    129  HG  SER    10       3.627  -5.589  -0.285  1.00  0.00         A
ATOM    130  C   SER    10       6.097  -2.939   1.080  1.00  0.00         A
ATOM    131  O   SER    10       7.027  -2.631   0.330  1.00  0.00         A
ATOM    132  N   ALA    11       5.982  -2.501   2.330  1.00  0.00         A
ATOM    133  HN  ALA    11       5.201  -2.778   2.854  1.00  0.00         A
ATOM    134  CA  ALA    11       6.965  -1.629   2.962  1.00  0.00         A
ATOM    135  HA  ALA    11       6.616  -1.422   3.962  1.00  0.00         A
ATOM    136  CB  ALA    11       8.314  -2.324   3.081  1.00  0.00         A
ATOM    137  HB1 ALA    11       8.724  -2.483   2.097  1.00  0.00         A
ATOM    138  HB2 ALA    11       8.185  -3.276   3.576  1.00  0.00         A
ATOM    139  HB3 ALA    11       8.987  -1.707   3.657  1.00  0.00         A
ATOM    140  C   ALA    11       7.110  -0.300   2.221  1.00  0.00         A
ATOM    141  O   ALA    11       8.104   0.395   2.412  1.00  0.00         A
ATOM    142  N   GLN    12       6.147   0.000   1.322  1.00  0.00         A
ATOM    143  HN  GLN    12       5.510  -0.705   1.071  1.00  0.00         A
ATOM    144  CA  GLN    12       6.040   1.302   0.631  1.00  0.00         A
ATOM    145  HA  GLN    12       5.162   1.261   0.009  1.00  0.00         A
ATOM    146  CB  GLN    12       5.879   2.479   1.614  1.00  0.00         A
ATOM    147  HB1 GLN    12       5.252   2.154   2.429  1.00  0.00         A
ATOM    148  HB2 GLN    12       5.389   3.290   1.100  1.00  0.00         A
ATOM    149  CG  GLN    12       7.180   3.013   2.202  1.00  0.00         A
ATOM    150  HG1 GLN    12       7.836   3.293   1.390  1.00  0.00         A
ATOM    151  HG2 GLN    12       7.647   2.225   2.779  1.00  0.00         A
ATOM    152  CD  GLN    12       6.978   4.217   3.103  1.00  0.00         A
ATOM    153  OE1 GLN    12       7.852   5.077   3.209  1.00  0.00         A
ATOM    154  NE2 GLN    12       5.830   4.291   3.753  1.00  0.00         A
ATOM    155 HE21 GLN    12       5.173   3.574   3.623  1.00  0.00         A
ATOM    156 HE22 GLN    12       5.679   5.061   4.345  1.00  0.00         A
ATOM    157  C   GLN    12       7.225   1.523  -0.280  1.00  0.00         A
ATOM    158  O   GLN    12       7.420   2.607  -0.834  1.00  0.00         A
ATOM    159  N   ASP    13       7.995   0.474  -0.462  1.00  0.00         A
ATOM    160  HN  ASP    13       7.751  -0.373  -0.039  1.00  0.00         A
ATOM    161  CA  ASP    13       9.190   0.557  -1.260  1.00  0.00         A
ATOM    162  HA  ASP    13       9.096   1.438  -1.867  1.00  0.00         A
ATOM    163  CB  ASP    13      10.415   0.689  -0.357  1.00  0.00         A
ATOM    164  HB1 ASP    13      10.397  -0.105   0.376  1.00  0.00         A
ATOM    165  HB2 ASP    13      10.379   1.642   0.149  1.00  0.00         A
ATOM    166  CG  ASP    13      11.718   0.606  -1.126  1.00  0.00         A
ATOM    167  OD1 ASP    13      12.322  -0.483  -1.165  1.00  0.00         A
ATOM    168  OD2 ASP    13      12.148   1.633  -1.689  1.00  0.00         A
ATOM    169  C   ASP    13       9.334  -0.655  -2.162  1.00  0.00         A
ATOM    170  O   ASP    13       9.720  -0.530  -3.324  1.00  0.00         A
ATOM    171  N   ARG    14       9.018  -1.826  -1.625  1.00  0.00         A
ATOM    172  HN  ARG    14       8.697  -1.862  -0.700  1.00  0.00         A
ATOM    173  CA  ARG    14       9.135  -3.057  -2.388  1.00  0.00         A
ATOM    174  HA  ARG    14      10.105  -3.068  -2.863  1.00  0.00         A
ATOM    175  CB  ARG    14       8.997  -4.288  -1.483  1.00  0.00         A
ATOM    176  HB1 ARG    14       9.459  -5.131  -1.975  1.00  0.00         A
ATOM    177  HB2 ARG    14       7.947  -4.498  -1.345  1.00  0.00         A
ATOM    178  CG  ARG    14       9.633  -4.131  -0.109  1.00  0.00         A
ATOM    179  HG1 ARG    14       9.575  -5.079   0.409  1.00  0.00         A
ATOM    180  HG2 ARG    14       9.082  -3.388   0.445  1.00  0.00         A
ATOM    181  CD  ARG    14      11.090  -3.705  -0.191  1.00  0.00         A
ATOM    182  HD1 ARG    14      11.162  -2.833  -0.824  1.00  0.00         A
ATOM    183  HD2 ARG    14      11.664  -4.511  -0.622  1.00  0.00         A
ATOM    184  NE  ARG    14      11.636  -3.383   1.127  1.00  0.00         A
ATOM    185  HE  ARG    14      10.990  -3.241   1.861  1.00  0.00         A
ATOM    186  CZ  ARG    14      12.940  -3.281   1.385  1.00  0.00         A
ATOM    187  NH1 ARG    14      13.828  -3.438   0.409  1.00  0.00         A
ATOM    188 HH11 ARG    14      13.522  -3.630  -0.525  1.00  0.00         A
ATOM    189 HH12 ARG    14      14.810  -3.364   0.604  1.00  0.00         A
ATOM    190  NH2 ARG    14      13.354  -3.012   2.616  1.00  0.00         A
ATOM    191 HH21 ARG    14      12.689  -2.887   3.357  1.00  0.00         A
ATOM    192 HH22 ARG    14      14.335  -2.925   2.814  1.00  0.00         A
ATOM    193  C   ARG    14       8.057  -3.081  -3.458  1.00  0.00         A
ATOM    194  O   ARG    14       8.338  -3.341  -4.629  1.00  0.00         A
ATOM    195  N   ALA    15       6.828  -2.769  -3.039  1.00  0.00         A
ATOM    196  HN  ALA    15       6.689  -2.563  -2.092  1.00  0.00         A
ATOM    197  CA  ALA    15       5.688  -2.703  -3.946  1.00  0.00         A
ATOM    198  HA  ALA    15       5.890  -1.939  -4.654  1.00  0.00         A
ATOM    199  CB  ALA    15       5.486  -4.026  -4.679  1.00  0.00         A
ATOM    200  HB1 ALA    15       4.747  -3.902  -5.456  1.00  0.00         A
ATOM    201  HB2 ALA    15       5.149  -4.776  -3.979  1.00  0.00         A
ATOM    202  HB3 ALA    15       6.422  -4.340  -5.118  1.00  0.00         A
ATOM    203  C   ALA    15       4.434  -2.296  -3.220  1.00  0.00         A
ATOM    204  O   ALA    15       4.506  -1.744  -2.126  1.00  0.00         A
ATOM    205  N   VAL    16       3.288  -2.518  -3.850  1.00  0.00         A
ATOM    206  HN  VAL    16       3.294  -2.956  -4.730  1.00  0.00         A
ATOM    207  CA  VAL    16       2.026  -2.115  -3.273  1.00  0.00         A
ATOM    208  HA  VAL    16       2.009  -2.483  -2.266  1.00  0.00         A
ATOM    209  CB  VAL    16       1.907  -0.571  -3.234  1.00  0.00         A
ATOM    210  HB  VAL    16       2.632  -0.198  -2.524  1.00  0.00         A
ATOM    211  CG1 VAL    16       2.237   0.026  -4.591  1.00  0.00         A
ATOM    212 HG11 VAL    16       3.240  -0.266  -4.872  1.00  0.00         A
ATOM    213 HG12 VAL    16       2.176   1.103  -4.538  1.00  0.00         A
ATOM    214 HG13 VAL    16       1.536  -0.342  -5.325  1.00  0.00         A
ATOM    215  CG2 VAL    16       0.527  -0.135  -2.772  1.00  0.00         A
ATOM    216 HG21 VAL    16       0.344  -0.519  -1.779  1.00  0.00         A
ATOM    217 HG22 VAL    16      -0.218  -0.522  -3.452  1.00  0.00         A
ATOM    218 HG23 VAL    16       0.476   0.944  -2.757  1.00  0.00         A
ATOM    219  C   VAL    16       0.844  -2.730  -4.005  1.00  0.00         A
ATOM    220  O   VAL    16       0.726  -2.653  -5.227  1.00  0.00         A
ATOM    221  N   LEU    17      -0.014  -3.358  -3.227  1.00  0.00         A
ATOM    222  HN  LEU    17       0.165  -3.398  -2.261  1.00  0.00         A
ATOM    223  CA  LEU    17      -1.217  -3.982  -3.736  1.00  0.00         A
ATOM    224  HA  LEU    17      -1.120  -4.094  -4.806  1.00  0.00         A
ATOM    225  CB  LEU    17      -1.425  -5.358  -3.087  1.00  0.00         A
ATOM    226  HB1 LEU    17      -2.323  -5.789  -3.501  1.00  0.00         A
ATOM    227  HB2 LEU    17      -1.578  -5.209  -2.029  1.00  0.00         A
ATOM    228  CG  LEU    17      -0.287  -6.376  -3.261  1.00  0.00         A
ATOM    229  HG  LEU    17      -0.660  -7.349  -2.985  1.00  0.00         A
ATOM    230  CD1 LEU    17       0.158  -6.457  -4.715  1.00  0.00         A
ATOM    231 HD11 LEU    17       0.531  -5.494  -5.032  1.00  0.00         A
ATOM    232 HD12 LEU    17      -0.681  -6.739  -5.334  1.00  0.00         A
ATOM    233 HD13 LEU    17       0.941  -7.195  -4.811  1.00  0.00         A
ATOM    234  CD2 LEU    17       0.893  -6.059  -2.345  1.00  0.00         A
ATOM    235 HD21 LEU    17       0.568  -6.090  -1.315  1.00  0.00         A
ATOM    236 HD22 LEU    17       1.271  -5.070  -2.572  1.00  0.00         A
ATOM    237 HD23 LEU    17       1.675  -6.787  -2.499  1.00  0.00         A
ATOM    238  C   LEU    17      -2.400  -3.081  -3.425  1.00  0.00         A
ATOM    239  O   LEU    17      -2.215  -1.975  -2.927  1.00  0.00         A
ATOM    240  N   CYS    18      -3.603  -3.545  -3.705  1.00  0.00         A
ATOM    241  HN  CYS    18      -3.691  -4.414  -4.156  1.00  0.00         A
ATOM    242  CA  CYS    18      -4.803  -2.791  -3.373  1.00  0.00         A
ATOM    243  HA  CYS    18      -4.720  -2.466  -2.349  1.00  0.00         A
ATOM    244  HB1 CYS    18      -5.596  -1.827  -5.096  1.00  0.00         A
ATOM    245  HB2 CYS    18      -3.969  -1.310  -4.680  1.00  0.00         A
ATOM    246  C   CYS    18      -6.022  -3.692  -3.505  1.00  0.00         A
ATOM    247  O   CYS    18      -6.882  -3.491  -4.361  1.00  0.00         A
ATOM    248  CB  CYS    18      -4.939  -1.569  -4.285  1.00  0.00         A
ATOM    249  SG  CYS    18      -5.624  -0.083  -3.471  1.00  0.00         A
ATOM    250  N   HIS    19      -6.084  -4.696  -2.646  1.00  0.00         A
ATOM    251  HN  HIS    19      -5.405  -4.757  -1.932  1.00  0.00         A
ATOM    252  CA  HIS    19      -7.128  -5.710  -2.729  1.00  0.00         A
ATOM    253  HA  HIS    19      -7.366  -5.837  -3.761  1.00  0.00         A
ATOM    254  CB  HIS    19      -6.641  -7.044  -2.157  1.00  0.00         A
ATOM    255  HB1 HIS    19      -7.461  -7.745  -2.160  1.00  0.00         A
ATOM    256  HB2 HIS    19      -6.314  -6.890  -1.140  1.00  0.00         A
ATOM    257  CG  HIS    19      -5.505  -7.660  -2.913  1.00  0.00         A
ATOM    258  ND1 HIS    19      -5.678  -8.397  -4.063  1.00  0.00         A
ATOM    259  HD1 HIS    19      -6.537  -8.580  -4.503  1.00  0.00         A
ATOM    260  CD2 HIS    19      -4.175  -7.661  -2.667  1.00  0.00         A
ATOM    261  HD2 HIS    19      -3.678  -7.177  -1.838  1.00  0.00         A
ATOM    262  CE1 HIS    19      -4.506  -8.825  -4.490  1.00  0.00         A
ATOM    263  HE1 HIS    19      -4.337  -9.427  -5.370  1.00  0.00         A
ATOM    264  NE2 HIS    19      -3.574  -8.393  -3.661  1.00  0.00         A
ATOM    265  HE2 HIS    19      -2.653  -8.736  -3.630  1.00  0.00         A
ATOM    266  C   HIS    19      -8.386  -5.277  -2.005  1.00  0.00         A
ATOM    267  O   HIS    19      -9.454  -5.858  -2.190  1.00  0.00         A
ATOM    268  N   AAR    20      -8.258  -4.247  -1.202  1.00  0.00         A
ATOM    269  HN  AAR    20      -7.398  -3.786  -1.165  1.00  0.00         A
ATOM    270  CA  AAR    20      -9.373  -3.772  -0.392  1.00  0.00         A
ATOM    271  HA  AAR    20     -10.279  -4.165  -0.828  1.00  0.00         A
ATOM    272  CB  AAR    20      -9.249  -4.304   1.041  1.00  0.00         A
ATOM    273  HB1 AAR    20      -9.401  -5.366   1.032  1.00  0.00         A
ATOM    274  HB2 AAR    20     -10.005  -3.848   1.647  1.00  0.00         A
ATOM    275  CG  AAR    20      -7.914  -4.032   1.690  1.00  0.00         A
ATOM    276  HG1 AAR    20      -7.793  -2.971   1.790  1.00  0.00         A
ATOM    277  HG2 AAR    20      -7.140  -4.426   1.061  1.00  0.00         A
ATOM    278  CD  AAR    20      -7.816  -4.675   3.063  1.00  0.00         A
ATOM    279  HD1 AAR    20      -8.603  -4.280   3.689  1.00  0.00         A
ATOM    280  HD2 AAR    20      -6.857  -4.431   3.494  1.00  0.00         A
ATOM    281  NE  AAR    20      -7.948  -6.130   2.996  1.00  0.00         A
ATOM    282  HE  AAR    20      -8.245  -6.516   2.140  1.00  0.00         A
ATOM    283  CZ  AAR    20      -7.679  -6.954   4.006  1.00  0.00         A
ATOM    284  NH1 AAR    20      -7.302  -6.471   5.184  1.00  0.00         A
ATOM    285 HH11 AAR    20      -7.221  -5.480   5.322  1.00  0.00         A
ATOM    286 HH12 AAR    20      -7.091  -7.096   5.940  1.00  0.00         A
ATOM    287  NH2 AAR    20      -7.800  -8.263   3.842  1.00  0.00         A
ATOM    288 HH21 AAR    20      -8.098  -8.637   2.957  1.00  0.00         A
ATOM    289 HH22 AAR    20      -7.585  -8.888   4.596  1.00  0.00         A
ATOM    290  C   AAR    20      -9.455  -2.248  -0.403  1.00  0.00         A
ATOM    291  O   AAR    20      -9.384  -1.593   0.640  1.00  0.00         A
ATOM    292  NT  AAR    20      -9.640  -1.686  -1.586  1.00  0.00         A
ATOM    293 HNT1 AAR    20      -9.689  -2.265  -2.399  1.00  0.00         A
ATOM    294 HNT2 AAR    20      -9.728  -0.693  -1.652  1.00  0.00         A
END
 
Coordinates of Model 10 of Lingo1[1-20] determined by NMR
REMARK            overall,bonds,angles,improper,dihe,vdw,elec,noe,cdih,coup,sani,vean
REMARK energies: -474.1, 6.37776, 35.7688, 18.3142, 89.9034, -14.3581, -630.463, 20.3573, 0, 0, 0, 0
REMARK ===============================================================
REMARK            bonds,angles,impropers,dihe,noe,cdih,coup,sani,vean
REMARK rms-dev.: 4.626217E-03,0.661306,1.84003,43.0971,3.74049E-02,0,0, 0, 0
REMARK ===============================================================
REMARK               noe,cdih,coup,sani,vean
REMARK               >0.5,>5,>1,>0,>5
REMARK violations.: 0, 0, 0, 0, 0
REMARK ===============================================================
REMARK DATE:17-Mar-2025  15:11:32       created by user: meudal
REMARK VERSION:1.1
ATOM      1  HA  THR     1      -5.231  -5.879  -4.679  1.00  0.00         A
ATOM      2  CB  THR     1      -3.685  -4.478  -5.166  1.00  0.00         A
ATOM      3  HB  THR     1      -2.842  -5.042  -4.796  1.00  0.00         A
ATOM      4  OG1 THR     1      -3.419  -3.077  -4.994  1.00  0.00         A
ATOM      5  HG1 THR     1      -3.877  -2.573  -5.680  1.00  0.00         A
ATOM      6  CG2 THR     1      -3.863  -4.786  -6.645  1.00  0.00         A
ATOM      7 HG21 THR     1      -2.972  -4.497  -7.182  1.00  0.00         A
ATOM      8 HG22 THR     1      -4.709  -4.236  -7.030  1.00  0.00         A
ATOM      9 HG23 THR     1      -4.034  -5.845  -6.774  1.00  0.00         A
ATOM     10  C   THR     1      -4.597  -4.926  -2.874  1.00  0.00         A
ATOM     11  O   THR     1      -3.468  -5.243  -2.493  1.00  0.00         A
ATOM     12  N   THR     1      -6.059  -3.965  -4.634  1.00  0.00         A
ATOM     13  HT1 THR     1      -5.821  -3.040  -4.325  1.00  0.00         A
ATOM     14  HT2 THR     1      -6.883  -4.265  -4.151  1.00  0.00         A
ATOM     15  HT3 THR     1      -6.254  -3.937  -5.614  1.00  0.00         A
ATOM     16  CA  THR     1      -4.937  -4.887  -4.364  1.00  0.00         A
ATOM     17  N   GLY     2      -5.582  -4.613  -2.031  1.00  0.00         A
ATOM     18  HN  GLY     2      -6.474  -4.396  -2.388  1.00  0.00         A
ATOM     19  CA  GLY     2      -5.364  -4.599  -0.596  1.00  0.00         A
ATOM     20  HA1 GLY     2      -4.966  -5.557  -0.296  1.00  0.00         A
ATOM     21  HA2 GLY     2      -6.311  -4.445  -0.100  1.00  0.00         A
ATOM     22  C   GLY     2      -4.400  -3.510  -0.160  1.00  0.00         A
ATOM     23  O   GLY     2      -4.201  -2.520  -0.867  1.00  0.00         A
ATOM     24  N   CYS     3      -3.814  -3.685   1.011  1.00  0.00         A
ATOM     25  HN  CYS     3      -4.060  -4.463   1.557  1.00  0.00         A
ATOM     26  CA  CYS     3      -2.808  -2.764   1.510  1.00  0.00         A
ATOM     27  HA  CYS     3      -2.843  -1.874   0.904  1.00  0.00         A
ATOM     28  HB1 CYS     3      -2.265  -1.816   3.350  1.00  0.00         A
ATOM     29  HB2 CYS     3      -3.194  -3.298   3.547  1.00  0.00         A
ATOM     30  C   CYS     3      -1.432  -3.393   1.389  1.00  0.00         A
ATOM     31  O   CYS     3      -1.089  -4.290   2.161  1.00  0.00         A
ATOM     32  CB  CYS     3      -3.092  -2.394   2.965  1.00  0.00         A
ATOM     33  SG  CYS     3      -4.609  -1.413   3.194  1.00  0.00         A
ATOM     34  N   PRO     4      -0.629  -2.952   0.407  1.00  0.00         A
ATOM     35  CA  PRO     4       0.674  -3.557   0.132  1.00  0.00         A
ATOM     36  HA  PRO     4       0.568  -4.597  -0.129  1.00  0.00         A
ATOM     37  CB  PRO     4       1.195  -2.789  -1.077  1.00  0.00         A
ATOM     38  HB1 PRO     4       1.656  -3.476  -1.769  1.00  0.00         A
ATOM     39  HB2 PRO     4       1.921  -2.060  -0.754  1.00  0.00         A
ATOM     40  CG  PRO     4       0.002  -2.146  -1.671  1.00  0.00         A
ATOM     41  HG1 PRO     4      -0.467  -2.818  -2.375  1.00  0.00         A
ATOM     42  HG2 PRO     4       0.302  -1.244  -2.157  1.00  0.00         A
ATOM     43  CD  PRO     4      -0.928  -1.851  -0.529  1.00  0.00         A
ATOM     44  HD1 PRO     4      -1.954  -1.893  -0.860  1.00  0.00         A
ATOM     45  HD2 PRO     4      -0.706  -0.879  -0.091  1.00  0.00         A
ATOM     46  C   PRO     4       1.652  -3.430   1.294  1.00  0.00         A
ATOM     47  O   PRO     4       1.514  -2.568   2.163  1.00  0.00         A
ATOM     48  N   PRO     5       2.669  -4.299   1.293  1.00  0.00         A
ATOM     49  CA  PRO     5       3.646  -4.393   2.370  1.00  0.00         A
ATOM     50  HA  PRO     5       3.174  -4.311   3.338  1.00  0.00         A
ATOM     51  CB  PRO     5       4.215  -5.802   2.197  1.00  0.00         A
ATOM     52  HB1 PRO     5       3.660  -6.492   2.814  1.00  0.00         A
ATOM     53  HB2 PRO     5       5.254  -5.809   2.489  1.00  0.00         A
ATOM     54  CG  PRO     5       4.055  -6.123   0.744  1.00  0.00         A
ATOM     55  HG1 PRO     5       3.803  -7.168   0.629  1.00  0.00         A
ATOM     56  HG2 PRO     5       4.973  -5.904   0.220  1.00  0.00         A
ATOM     57  CD  PRO     5       2.937  -5.259   0.212  1.00  0.00         A
ATOM     58  HD1 PRO     5       2.060  -5.851   0.001  1.00  0.00         A
ATOM     59  HD2 PRO     5       3.251  -4.737  -0.680  1.00  0.00         A
ATOM     60  C   PRO     5       4.749  -3.344   2.258  1.00  0.00         A
ATOM     61  O   PRO     5       5.275  -2.878   3.266  1.00  0.00         A
ATOM     62  N   ARG     6       5.089  -2.971   1.030  1.00  0.00         A
ATOM     63  HN  ARG     6       4.632  -3.371   0.265  1.00  0.00         A
ATOM     64  CA  ARG     6       6.127  -1.982   0.788  1.00  0.00         A
ATOM     65  HA  ARG     6       6.661  -1.837   1.708  1.00  0.00         A
ATOM     66  CB  ARG     6       7.100  -2.486  -0.276  1.00  0.00         A
ATOM     67  HB1 ARG     6       7.903  -1.772  -0.384  1.00  0.00         A
ATOM     68  HB2 ARG     6       6.576  -2.571  -1.216  1.00  0.00         A
ATOM     69  CG  ARG     6       7.704  -3.837   0.059  1.00  0.00         A
ATOM     70  HG1 ARG     6       8.399  -4.104  -0.718  1.00  0.00         A
ATOM     71  HG2 ARG     6       6.915  -4.572   0.108  1.00  0.00         A
ATOM     72  CD  ARG     6       8.438  -3.813   1.391  1.00  0.00         A
ATOM     73  HD1 ARG     6       7.781  -3.406   2.145  1.00  0.00         A
ATOM     74  HD2 ARG     6       9.310  -3.183   1.297  1.00  0.00         A
ATOM     75  NE  ARG     6       8.860  -5.149   1.803  1.00  0.00         A
ATOM     76  HE  ARG     6       8.528  -5.910   1.272  1.00  0.00         A
ATOM     77  CZ  ARG     6       9.651  -5.394   2.845  1.00  0.00         A
ATOM     78  NH1 ARG     6      10.109  -4.395   3.589  1.00  0.00         A
ATOM     79 HH11 ARG     6       9.862  -3.445   3.372  1.00  0.00         A
ATOM     80 HH12 ARG     6      10.704  -4.582   4.374  1.00  0.00         A
ATOM     81  NH2 ARG     6       9.977  -6.643   3.146  1.00  0.00         A
ATOM     82 HH21 ARG     6       9.627  -7.403   2.592  1.00  0.00         A
ATOM     83 HH22 ARG     6      10.582  -6.834   3.924  1.00  0.00         A
ATOM     84  C   ARG     6       5.500  -0.661   0.361  1.00  0.00         A
ATOM     85  O   ARG     6       6.170   0.236  -0.162  1.00  0.00         A
ATOM     86  N   CYS     7       4.203  -0.556   0.594  1.00  0.00         A
ATOM     87  HN  CYS     7       3.736  -1.298   1.031  1.00  0.00         A
ATOM     88  CA  CYS     7       3.449   0.631   0.244  1.00  0.00         A
ATOM     89  HA  CYS     7       4.135   1.454   0.117  1.00  0.00         A
ATOM     90  HB1 CYS     7       2.314   1.374  -1.420  1.00  0.00         A
ATOM     91  HB2 CYS     7       1.797  -0.201  -0.833  1.00  0.00         A
ATOM     92  C   CYS     7       2.472   0.948   1.355  1.00  0.00         A
ATOM     93  O   CYS     7       2.282   0.153   2.275  1.00  0.00         A
ATOM     94  CB  CYS     7       2.656   0.412  -1.051  1.00  0.00         A
ATOM     95  SG  CYS     7       3.592  -0.404  -2.389  1.00  0.00         A
ATOM     96  N   GLU     8       1.869   2.112   1.275  1.00  0.00         A
ATOM     97  HN  GLU     8       2.187   2.773   0.623  1.00  0.00         A
ATOM     98  CA  GLU     8       0.733   2.437   2.107  1.00  0.00         A
ATOM     99  HA  GLU     8       0.680   1.712   2.906  1.00  0.00         A
ATOM    100  CB  GLU     8       0.879   3.838   2.689  1.00  0.00         A
ATOM    101  HB1 GLU     8       0.006   4.064   3.278  1.00  0.00         A
ATOM    102  HB2 GLU     8       0.953   4.548   1.880  1.00  0.00         A
ATOM    103  CG  GLU     8       2.105   3.988   3.573  1.00  0.00         A
ATOM    104  HG1 GLU     8       2.965   3.605   3.042  1.00  0.00         A
ATOM    105  HG2 GLU     8       1.956   3.413   4.474  1.00  0.00         A
ATOM    106  CD  GLU     8       2.376   5.422   3.959  1.00  0.00         A
ATOM    107  OE1 GLU     8       1.603   5.983   4.764  1.00  0.00         A
ATOM    108  OE2 GLU     8       3.373   5.991   3.472  1.00  0.00         A
ATOM    109  C   GLU     8      -0.508   2.319   1.242  1.00  0.00         A
ATOM    110  O   GLU     8      -0.388   2.160   0.020  1.00  0.00         A
ATOM    111  N   CYS     9      -1.688   2.400   1.831  1.00  0.00         A
ATOM    112  HN  CYS     9      -1.748   2.646   2.779  1.00  0.00         A
ATOM    113  CA  CYS     9      -2.896   2.123   1.075  1.00  0.00         A
ATOM    114  HA  CYS     9      -2.642   2.170   0.033  1.00  0.00         A
ATOM    115  HB1 CYS     9      -2.564   0.029   1.233  1.00  0.00         A
ATOM    116  HB2 CYS     9      -4.200   0.460   0.743  1.00  0.00         A
ATOM    117  C   CYS     9      -4.011   3.121   1.346  1.00  0.00         A
ATOM    118  O   CYS     9      -4.156   3.632   2.457  1.00  0.00         A
ATOM    119  CB  CYS     9      -3.380   0.715   1.398  1.00  0.00         A
ATOM    120  SG  CYS     9      -3.950   0.504   3.119  1.00  0.00         A
ATOM    121  N   SER    10      -4.784   3.406   0.306  1.00  0.00         A
ATOM    122  HN  SER    10      -4.514   3.109  -0.593  1.00  0.00         A
ATOM    123  CA  SER    10      -6.017   4.148   0.443  1.00  0.00         A
ATOM    124  HA  SER    10      -6.082   4.506   1.460  1.00  0.00         A
ATOM    125  CB  SER    10      -6.033   5.337  -0.517  1.00  0.00         A
ATOM    126  HB1 SER    10      -6.976   5.855  -0.431  1.00  0.00         A
ATOM    127  HB2 SER    10      -5.907   4.982  -1.528  1.00  0.00         A
ATOM    128  OG  SER    10      -4.984   6.244  -0.220  1.00  0.00         A
ATOM    129  HG  SER    10      -4.696   6.113   0.693  1.00  0.00         A
ATOM    130  C   SER    10      -7.185   3.209   0.168  1.00  0.00         A
ATOM    131  O   SER    10      -7.034   2.232  -0.581  1.00  0.00         A
ATOM    132  N   ALA    11      -8.321   3.477   0.817  1.00  0.00         A
ATOM    133  HN  ALA    11      -8.351   4.269   1.396  1.00  0.00         A
ATOM    134  CA  ALA    11      -9.524   2.639   0.723  1.00  0.00         A
ATOM    135  HA  ALA    11     -10.249   3.038   1.419  1.00  0.00         A
ATOM    136  CB  ALA    11     -10.137   2.699  -0.669  1.00  0.00         A
ATOM    137  HB1 ALA    11     -10.289   3.730  -0.953  1.00  0.00         A
ATOM    138  HB2 ALA    11     -11.086   2.185  -0.664  1.00  0.00         A
ATOM    139  HB3 ALA    11      -9.475   2.224  -1.375  1.00  0.00         A
ATOM    140  C   ALA    11      -9.229   1.195   1.116  1.00  0.00         A
ATOM    141  O   ALA    11     -10.041   0.301   0.882  1.00  0.00         A
ATOM    142  N   GLN    12      -8.055   0.989   1.710  1.00  0.00         A
ATOM    143  HN  GLN    12      -7.462   1.759   1.853  1.00  0.00         A
ATOM    144  CA  GLN    12      -7.616  -0.319   2.178  1.00  0.00         A
ATOM    145  HA  GLN    12      -6.623  -0.201   2.586  1.00  0.00         A
ATOM    146  CB  GLN    12      -8.544  -0.805   3.288  1.00  0.00         A
ATOM    147  HB1 GLN    12      -8.107  -1.674   3.756  1.00  0.00         A
ATOM    148  HB2 GLN    12      -9.496  -1.075   2.856  1.00  0.00         A
ATOM    149  CG  GLN    12      -8.779   0.249   4.355  1.00  0.00         A
ATOM    150  HG1 GLN    12      -9.277   1.096   3.894  1.00  0.00         A
ATOM    151  HG2 GLN    12      -7.824   0.567   4.746  1.00  0.00         A
ATOM    152  CD  GLN    12      -9.632  -0.259   5.499  1.00  0.00         A
ATOM    153  OE1 GLN    12      -9.116  -0.807   6.473  1.00  0.00         A
ATOM    154  NE2 GLN    12     -10.936  -0.076   5.396  1.00  0.00         A
ATOM    155 HE21 GLN    12     -11.278   0.377   4.595  1.00  0.00         A
ATOM    156 HE22 GLN    12     -11.510  -0.401   6.122  1.00  0.00         A
ATOM    157  C   GLN    12      -7.554  -1.342   1.042  1.00  0.00         A
ATOM    158  O   GLN    12      -7.600  -2.550   1.283  1.00  0.00         A
ATOM    159  N   ASP    13      -7.433  -0.860  -0.194  1.00  0.00         A
ATOM    160  HN  ASP    13      -7.380   0.110  -0.326  1.00  0.00         A
ATOM    161  CA  ASP    13      -7.375  -1.755  -1.349  1.00  0.00         A
ATOM    162  HA  ASP    13      -6.786  -2.612  -1.063  1.00  0.00         A
ATOM    163  CB  ASP    13      -8.769  -2.239  -1.746  1.00  0.00         A
ATOM    164  HB1 ASP    13      -9.399  -1.384  -1.943  1.00  0.00         A
ATOM    165  HB2 ASP    13      -9.190  -2.816  -0.936  1.00  0.00         A
ATOM    166  CG  ASP    13      -8.727  -3.107  -2.989  1.00  0.00         A
ATOM    167  OD1 ASP    13      -8.172  -4.226  -2.919  1.00  0.00         A
ATOM    168  OD2 ASP    13      -9.229  -2.671  -4.046  1.00  0.00         A
ATOM    169  C   ASP    13      -6.717  -1.107  -2.560  1.00  0.00         A
ATOM    170  O   ASP    13      -5.850  -1.706  -3.190  1.00  0.00         A
ATOM    171  N   ARG    14      -7.132   0.108  -2.891  1.00  0.00         A
ATOM    172  HN  ARG    14      -7.779   0.568  -2.320  1.00  0.00         A
ATOM    173  CA  ARG    14      -6.649   0.769  -4.105  1.00  0.00         A
ATOM    174  HA  ARG    14      -6.726   0.058  -4.910  1.00  0.00         A
ATOM    175  CB  ARG    14      -7.511   1.986  -4.442  1.00  0.00         A
ATOM    176  HB1 ARG    14      -8.517   1.655  -4.652  1.00  0.00         A
ATOM    177  HB2 ARG    14      -7.105   2.462  -5.319  1.00  0.00         A
ATOM    178  CG  ARG    14      -7.569   3.017  -3.335  1.00  0.00         A
ATOM    179  HG1 ARG    14      -6.583   3.437  -3.199  1.00  0.00         A
ATOM    180  HG2 ARG    14      -7.881   2.535  -2.422  1.00  0.00         A
ATOM    181  CD  ARG    14      -8.538   4.136  -3.658  1.00  0.00         A
ATOM    182  HD1 ARG    14      -9.479   3.704  -3.963  1.00  0.00         A
ATOM    183  HD2 ARG    14      -8.133   4.724  -4.469  1.00  0.00         A
ATOM    184  NE  ARG    14      -8.766   5.009  -2.505  1.00  0.00         A
ATOM    185  HE  ARG    14      -8.792   4.583  -1.611  1.00  0.00         A
ATOM    186  CZ  ARG    14      -8.959   6.325  -2.600  1.00  0.00         A
ATOM    187  NH1 ARG    14      -8.924   6.928  -3.780  1.00  0.00         A
ATOM    188 HH11 ARG    14      -8.752   6.400  -4.617  1.00  0.00         A
ATOM    189 HH12 ARG    14      -9.070   7.920  -3.843  1.00  0.00         A
ATOM    190  NH2 ARG    14      -9.188   7.042  -1.512  1.00  0.00         A
ATOM    191 HH21 ARG    14      -9.218   6.603  -0.612  1.00  0.00         A
ATOM    192 HH22 ARG    14      -9.336   8.035  -1.584  1.00  0.00         A
ATOM    193  C   ARG    14      -5.192   1.191  -3.981  1.00  0.00         A
ATOM    194  O   ARG    14      -4.590   1.647  -4.955  1.00  0.00         A
ATOM    195  N   ALA    15      -4.643   1.039  -2.778  1.00  0.00         A
ATOM    196  HN  ALA    15      -5.197   0.677  -2.056  1.00  0.00         A
ATOM    197  CA  ALA    15      -3.261   1.414  -2.496  1.00  0.00         A
ATOM    198  HA  ALA    15      -3.039   1.108  -1.486  1.00  0.00         A
ATOM    199  CB  ALA    15      -2.298   0.695  -3.433  1.00  0.00         A
ATOM    200  HB1 ALA    15      -2.480   1.010  -4.449  1.00  0.00         A
ATOM    201  HB2 ALA    15      -2.448  -0.372  -3.354  1.00  0.00         A
ATOM    202  HB3 ALA    15      -1.282   0.937  -3.158  1.00  0.00         A
ATOM    203  C   ALA    15      -3.110   2.928  -2.603  1.00  0.00         A
ATOM    204  O   ALA    15      -4.106   3.649  -2.535  1.00  0.00         A
ATOM    205  N   VAL    16      -1.880   3.416  -2.732  1.00  0.00         A
ATOM    206  HN  VAL    16      -1.117   2.805  -2.757  1.00  0.00         A
ATOM    207  CA  VAL    16      -1.655   4.852  -2.847  1.00  0.00         A
ATOM    208  HA  VAL    16      -2.291   5.201  -3.633  1.00  0.00         A
ATOM    209  CB  VAL    16      -2.072   5.590  -1.550  1.00  0.00         A
ATOM    210  HB  VAL    16      -3.145   5.513  -1.460  1.00  0.00         A
ATOM    211  CG1 VAL    16      -1.459   4.941  -0.322  1.00  0.00         A
ATOM    212 HG11 VAL    16      -0.406   5.162  -0.285  1.00  0.00         A
ATOM    213 HG12 VAL    16      -1.590   3.862  -0.376  1.00  0.00         A
ATOM    214 HG13 VAL    16      -1.939   5.318   0.568  1.00  0.00         A
ATOM    215  CG2 VAL    16      -1.713   7.066  -1.620  1.00  0.00         A
ATOM    216 HG21 VAL    16      -2.240   7.526  -2.442  1.00  0.00         A
ATOM    217 HG22 VAL    16      -0.648   7.171  -1.771  1.00  0.00         A
ATOM    218 HG23 VAL    16      -1.995   7.549  -0.697  1.00  0.00         A
ATOM    219  C   VAL    16      -0.215   5.190  -3.238  1.00  0.00         A
ATOM    220  O   VAL    16       0.021   5.774  -4.296  1.00  0.00         A
ATOM    221  N   LEU    17       0.744   4.803  -2.415  1.00  0.00         A
ATOM    222  HN  LEU    17       0.512   4.262  -1.632  1.00  0.00         A
ATOM    223  CA  LEU    17       2.141   5.135  -2.686  1.00  0.00         A
ATOM    224  HA  LEU    17       2.245   5.168  -3.760  1.00  0.00         A
ATOM    225  CB  LEU    17       2.534   6.532  -2.121  1.00  0.00         A
ATOM    226  HB1 LEU    17       1.749   7.222  -2.398  1.00  0.00         A
ATOM    227  HB2 LEU    17       3.434   6.841  -2.627  1.00  0.00         A
ATOM    228  CG  LEU    17       2.785   6.694  -0.598  1.00  0.00         A
ATOM    229  HG  LEU    17       2.794   7.753  -0.376  1.00  0.00         A
ATOM    230  CD1 LEU    17       1.675   6.084   0.233  1.00  0.00         A
ATOM    231 HD11 LEU    17       0.752   6.609   0.040  1.00  0.00         A
ATOM    232 HD12 LEU    17       1.924   6.167   1.280  1.00  0.00         A
ATOM    233 HD13 LEU    17       1.558   5.041  -0.030  1.00  0.00         A
ATOM    234  CD2 LEU    17       4.144   6.139  -0.182  1.00  0.00         A
ATOM    235 HD21 LEU    17       4.928   6.715  -0.649  1.00  0.00         A
ATOM    236 HD22 LEU    17       4.222   5.108  -0.494  1.00  0.00         A
ATOM    237 HD23 LEU    17       4.247   6.195   0.894  1.00  0.00         A
ATOM    238  C   LEU    17       3.064   4.045  -2.177  1.00  0.00         A
ATOM    239  O   LEU    17       2.747   3.352  -1.210  1.00  0.00         A
ATOM    240  N   CYS    18       4.215   3.920  -2.814  1.00  0.00         A
ATOM    241  HN  CYS    18       4.462   4.582  -3.497  1.00  0.00         A
ATOM    242  CA  CYS    18       5.155   2.870  -2.499  1.00  0.00         A
ATOM    243  HA  CYS    18       4.829   2.390  -1.588  1.00  0.00         A
ATOM    244  HB1 CYS    18       5.958   1.098  -3.388  1.00  0.00         A
ATOM    245  HB2 CYS    18       5.467   2.330  -4.547  1.00  0.00         A
ATOM    246  C   CYS    18       6.517   3.481  -2.275  1.00  0.00         A
ATOM    247  O   CYS    18       7.263   3.745  -3.218  1.00  0.00         A
ATOM    248  CB  CYS    18       5.206   1.836  -3.623  1.00  0.00         A
ATOM    249  SG  CYS    18       3.631   0.962  -3.887  1.00  0.00         A
ATOM    250  N   HIS    19       6.832   3.723  -1.020  1.00  0.00         A
ATOM    251  HN  HIS    19       6.240   3.406  -0.310  1.00  0.00         A
ATOM    252  CA  HIS    19       8.052   4.426  -0.675  1.00  0.00         A
ATOM    253  HA  HIS    19       8.296   5.050  -1.524  1.00  0.00         A
ATOM    254  CB  HIS    19       7.853   5.329   0.556  1.00  0.00         A
ATOM    255  HB1 HIS    19       7.236   6.171   0.276  1.00  0.00         A
ATOM    256  HB2 HIS    19       8.817   5.690   0.874  1.00  0.00         A
ATOM    257  CG  HIS    19       7.214   4.666   1.747  1.00  0.00         A
ATOM    258  ND1 HIS    19       7.857   4.508   2.951  1.00  0.00         A
ATOM    259  HD1 HIS    19       8.782   4.780   3.150  1.00  0.00         A
ATOM    260  CD2 HIS    19       5.966   4.166   1.926  1.00  0.00         A
ATOM    261  HD2 HIS    19       5.179   4.129   1.186  1.00  0.00         A
ATOM    262  CE1 HIS    19       7.036   3.944   3.816  1.00  0.00         A
ATOM    263  HE1 HIS    19       7.261   3.719   4.841  1.00  0.00         A
ATOM    264  NE2 HIS    19       5.883   3.725   3.218  1.00  0.00         A
ATOM    265  HE2 HIS    19       5.153   3.179   3.588  1.00  0.00         A
ATOM    266  C   HIS    19       9.195   3.448  -0.443  1.00  0.00         A
ATOM    267  O   HIS    19      10.203   3.786   0.173  1.00  0.00         A
ATOM    268  N   AAR    20       9.022   2.234  -0.943  1.00  0.00         A
ATOM    269  HN  AAR    20       8.204   2.039  -1.443  1.00  0.00         A
ATOM    270  CA  AAR    20      10.017   1.186  -0.787  1.00  0.00         A
ATOM    271  HA  AAR    20      10.965   1.658  -0.590  1.00  0.00         A
ATOM    272  CB  AAR    20       9.653   0.280   0.393  1.00  0.00         A
ATOM    273  HB1 AAR    20      10.302  -0.583   0.385  1.00  0.00         A
ATOM    274  HB2 AAR    20       8.632  -0.048   0.277  1.00  0.00         A
ATOM    275  CG  AAR    20       9.781   0.959   1.746  1.00  0.00         A
ATOM    276  HG1 AAR    20       9.412   0.292   2.511  1.00  0.00         A
ATOM    277  HG2 AAR    20       9.192   1.867   1.738  1.00  0.00         A
ATOM    278  CD  AAR    20      11.226   1.315   2.052  1.00  0.00         A
ATOM    279  HD1 AAR    20      11.568   2.035   1.325  1.00  0.00         A
ATOM    280  HD2 AAR    20      11.827   0.422   1.985  1.00  0.00         A
ATOM    281  NE  AAR    20      11.374   1.886   3.386  1.00  0.00         A
ATOM    282  HE  AAR    20      10.633   1.746   4.017  1.00  0.00         A
ATOM    283  CZ  AAR    20      12.442   2.564   3.792  1.00  0.00         A
ATOM    284  NH1 AAR    20      13.449   2.789   2.956  1.00  0.00         A
ATOM    285 HH11 AAR    20      13.407   2.450   2.013  1.00  0.00         A
ATOM    286 HH12 AAR    20      14.259   3.299   3.264  1.00  0.00         A
ATOM    287  NH2 AAR    20      12.496   3.026   5.033  1.00  0.00         A
ATOM    288 HH21 AAR    20      11.733   2.867   5.663  1.00  0.00         A
ATOM    289 HH22 AAR    20      13.303   3.537   5.348  1.00  0.00         A
ATOM    290  C   AAR    20      10.134   0.369  -2.068  1.00  0.00         A
ATOM    291  O   AAR    20      11.085   0.530  -2.835  1.00  0.00         A
ATOM    292  NT  AAR    20       9.165  -0.500  -2.305  1.00  0.00         A
ATOM    293 HNT1 AAR    20       8.416  -0.590  -1.651  1.00  0.00         A
ATOM    294 HNT2 AAR    20       9.196  -1.056  -3.137  1.00  0.00         A
END
