# Supplementary material for: A (poly)Pro tip for preserving native disulfide connectivity during thiol–maleimide bioconjugation of disulfide-rich peptides
Source: Chem Sci. 2026 Mar 30;17(21):10559–70. doi: 10.1039/d5sc08821f (PMC13085933; doi:10.1039/d5sc08821f)
Supplement: SC-017-D5SC08821F-s002 [file SC-017-D5SC08821F-s002.pdb]

Coordinates of Lingo2[1-20]
ATOM      1  N   ILE A   1      42.186  51.573  15.556  1.00  0.00           N  
ATOM      2  CA  ILE A   1      40.774  51.428  15.885  1.00  0.00           C  
ATOM      3  C   ILE A   1      40.076  50.619  14.803  1.00  0.00           C  
ATOM      4  O   ILE A   1      40.693  50.238  13.807  1.00  0.00           O  
ATOM      5  CB  ILE A   1      40.089  52.808  15.992  1.00  0.00           C  
ATOM      6  CG1 ILE A   1      40.123  53.517  14.634  1.00  0.00           C  
ATOM      7  CG2 ILE A   1      40.802  53.669  17.026  1.00  0.00           C  
ATOM      8  CD1 ILE A   1      39.267  54.764  14.586  1.00  0.00           C  
ATOM      9  N   GLY A   2      38.781  50.387  14.983  1.00  0.00           N  
ATOM     10  CA  GLY A   2      37.990  49.649  14.003  1.00  0.00           C  
ATOM     11  C   GLY A   2      37.836  48.188  14.390  1.00  0.00           C  
ATOM     12  O   GLY A   2      38.605  47.665  15.194  1.00  0.00           O  
ATOM     13  N   CYS A   3      36.799  47.561  13.852  1.00  0.00           N  
ATOM     14  CA  CYS A   3      36.498  46.155  14.089  1.00  0.00           C  
ATOM     15  C   CYS A   3      35.520  45.661  13.014  1.00  0.00           C  
ATOM     16  O   CYS A   3      35.024  46.475  12.236  1.00  0.00           O  
ATOM     17  CB  CYS A   3      35.988  45.972  15.525  1.00  0.00           C  
ATOM     18  SG  CYS A   3      34.489  46.852  15.946  1.00  0.00           S  
ATOM     19  N   PRO A   4      35.222  44.345  12.887  1.00  0.00           N  
ATOM     20  CA  PRO A   4      34.343  43.783  11.874  1.00  0.00           C  
ATOM     21  C   PRO A   4      32.938  44.353  11.916  1.00  0.00           C  
ATOM     22  O   PRO A   4      32.434  44.745  12.972  1.00  0.00           O  
ATOM     23  CB  PRO A   4      34.331  42.300  12.209  1.00  0.00           C  
ATOM     24  CG  PRO A   4      35.586  42.069  12.957  1.00  0.00           C  
ATOM     25  CD  PRO A   4      35.789  43.319  13.761  1.00  0.00           C  
ATOM     26  N   ALA A   5      32.294  44.384  10.757  1.00  0.00           N  
ATOM     27  CA  ALA A   5      30.956  44.928  10.677  1.00  0.00           C  
ATOM     28  C   ALA A   5      30.022  44.219  11.632  1.00  0.00           C  
ATOM     29  O   ALA A   5      30.086  43.003  11.809  1.00  0.00           O  
ATOM     30  CB  ALA A   5      30.418  44.809   9.263  1.00  0.00           C  
ATOM     31  N   ARG A   6      29.146  45.019  12.238  1.00  0.00           N  
ATOM     32  CA  ARG A   6      28.127  44.597  13.198  1.00  0.00           C  
ATOM     33  C   ARG A   6      28.698  44.052  14.512  1.00  0.00           C  
ATOM     34  O   ARG A   6      27.940  43.541  15.343  1.00  0.00           O  
ATOM     35  CB  ARG A   6      27.223  43.532  12.580  1.00  0.00           C  
ATOM     36  CG  ARG A   6      26.512  43.958  11.296  1.00  0.00           C  
ATOM     37  CD  ARG A   6      25.602  42.895  10.790  1.00  0.00           C  
ATOM     38  NE  ARG A   6      24.930  43.294   9.560  1.00  0.00           N  
ATOM     39  CZ  ARG A   6      24.114  42.501   8.835  1.00  0.00           C  
ATOM     40  NH1 ARG A   6      23.872  41.266   9.221  1.00  0.00           N1+
ATOM     41  NH2 ARG A   6      23.555  42.965   7.732  1.00  0.00           N  
ATOM     42  N   CYS A   7      29.986  44.105  14.710  1.00  0.00           N  
ATOM     43  CA  CYS A   7      30.619  43.730  15.963  1.00  0.00           C  
ATOM     44  C   CYS A   7      30.763  44.929  16.875  1.00  0.00           C  
ATOM     45  O   CYS A   7      30.681  46.074  16.421  1.00  0.00           O  
ATOM     46  CB  CYS A   7      31.941  43.053  15.675  1.00  0.00           C  
ATOM     47  SG  CYS A   7      31.671  41.557  14.698  1.00  0.00           S  
ATOM     48  N   GLU A   8      31.011  44.610  18.196  1.00  0.00           N  
ATOM     49  CA  GLU A   8      31.271  45.661  19.171  1.00  0.00           C  
ATOM     50  C   GLU A   8      32.749  45.701  19.484  1.00  0.00           C  
ATOM     51  O   GLU A   8      33.417  44.669  19.504  1.00  0.00           O  
ATOM     52  CB  GLU A   8      30.445  45.444  20.446  1.00  0.00           C  
ATOM     53  CG  GLU A   8      28.929  45.550  20.233  1.00  0.00           C  
ATOM     54  CD  GLU A   8      28.120  45.344  21.501  1.00  0.00           C  
ATOM     55  OE1 GLU A   8      28.704  45.071  22.525  1.00  0.00           O  
ATOM     56  OE2 GLU A   8      26.918  45.459  21.436  1.00  0.00           O1-
ATOM     57  N   CYS A   9      33.273  46.881  19.751  1.00  0.00           N  
ATOM     58  CA  CYS A   9      34.678  46.951  20.097  1.00  0.00           C  
ATOM     59  C   CYS A   9      35.079  48.195  20.859  1.00  0.00           C  
ATOM     60  O   CYS A   9      34.389  49.218  20.830  1.00  0.00           O  
ATOM     61  CB  CYS A   9      35.499  46.800  18.826  1.00  0.00           C  
ATOM     62  SG  CYS A   9      35.149  48.020  17.530  1.00  0.00           S  
ATOM     63  N   SER A  10      36.234  48.097  21.508  1.00  0.00           N  
ATOM     64  CA  SER A  10      36.833  49.208  22.231  1.00  0.00           C  
ATOM     65  C   SER A  10      38.343  49.196  22.064  1.00  0.00           C  
ATOM     66  O   SER A  10      39.042  48.357  22.644  1.00  0.00           O  
ATOM     67  CB  SER A  10      36.483  49.100  23.703  1.00  0.00           C  
ATOM     68  OG  SER A  10      37.084  50.120  24.444  1.00  0.00           O  
ATOM     69  N   ALA A  11      38.861  50.168  21.311  1.00  0.00           N  
ATOM     70  CA  ALA A  11      40.295  50.229  21.031  1.00  0.00           C  
ATOM     71  C   ALA A  11      41.119  50.373  22.299  1.00  0.00           C  
ATOM     72  O   ALA A  11      42.172  49.758  22.445  1.00  0.00           O  
ATOM     73  CB  ALA A  11      40.588  51.385  20.100  1.00  0.00           C  
ATOM     74  N   GLN A  12      40.595  51.126  23.255  1.00  0.00           N  
ATOM     75  CA  GLN A  12      41.294  51.397  24.505  1.00  0.00           C  
ATOM     76  C   GLN A  12      41.469  50.152  25.358  1.00  0.00           C  
ATOM     77  O   GLN A  12      42.331  50.117  26.239  1.00  0.00           O  
ATOM     78  CB  GLN A  12      40.552  52.470  25.303  1.00  0.00           C  
ATOM     79  CG  GLN A  12      40.599  53.856  24.664  1.00  0.00           C  
ATOM     80  CD  GLN A  12      39.843  54.913  25.466  1.00  0.00           C  
ATOM     81  NE2 GLN A  12      40.271  56.166  25.337  1.00  0.00           N  
ATOM     82  OE1 GLN A  12      38.890  54.610  26.191  1.00  0.00           O  
ATOM     83  N   ASN A  13      40.627  49.145  25.136  1.00  0.00           N  
ATOM     84  CA  ASN A  13      40.703  47.920  25.900  1.00  0.00           C  
ATOM     85  C   ASN A  13      41.193  46.777  25.025  1.00  0.00           C  
ATOM     86  O   ASN A  13      41.173  45.618  25.445  1.00  0.00           O  
ATOM     87  CB  ASN A  13      39.344  47.612  26.490  1.00  0.00           C  
ATOM     88  CG  ASN A  13      38.951  48.606  27.554  1.00  0.00           C  
ATOM     89  ND2 ASN A  13      38.115  49.561  27.217  1.00  0.00           N  
ATOM     90  OD1 ASN A  13      39.425  48.512  28.693  1.00  0.00           O  
ATOM     91  N   LYS A  14      41.623  47.101  23.797  1.00  0.00           N  
ATOM     92  CA  LYS A  14      42.102  46.107  22.847  1.00  0.00           C  
ATOM     93  C   LYS A  14      41.124  44.944  22.745  1.00  0.00           C  
ATOM     94  O   LYS A  14      41.527  43.781  22.795  1.00  0.00           O  
ATOM     95  CB  LYS A  14      43.492  45.638  23.256  1.00  0.00           C  
ATOM     96  CG  LYS A  14      44.463  46.793  23.474  1.00  0.00           C  
ATOM     97  CD  LYS A  14      44.745  47.566  22.195  1.00  0.00           C  
ATOM     98  CE  LYS A  14      45.685  48.732  22.483  1.00  0.00           C  
ATOM     99  NZ  LYS A  14      45.932  49.590  21.292  1.00  0.00           N1+
ATOM    100  N   SER A  15      39.833  45.231  22.575  1.00  0.00           N  
ATOM    101  CA  SER A  15      38.868  44.130  22.564  1.00  0.00           C  
ATOM    102  C   SER A  15      37.762  44.225  21.520  1.00  0.00           C  
ATOM    103  O   SER A  15      37.153  45.278  21.309  1.00  0.00           O  
ATOM    104  CB  SER A  15      38.245  44.027  23.945  1.00  0.00           C  
ATOM    105  OG  SER A  15      37.255  43.034  23.991  1.00  0.00           O  
ATOM    106  N   VAL A  16      37.508  43.082  20.862  1.00  0.00           N  
ATOM    107  CA  VAL A  16      36.433  42.949  19.874  1.00  0.00           C  
ATOM    108  C   VAL A  16      35.493  41.786  20.237  1.00  0.00           C  
ATOM    109  O   VAL A  16      35.957  40.683  20.536  1.00  0.00           O  
ATOM    110  CB  VAL A  16      36.993  42.699  18.451  1.00  0.00           C  
ATOM    111  CG1 VAL A  16      35.832  42.551  17.486  1.00  0.00           C  
ATOM    112  CG2 VAL A  16      37.917  43.838  18.009  1.00  0.00           C  
ATOM    113  N   SER A  17      34.384  41.981  19.263  1.00  0.00           N  
ATOM    114  CA  SER A  17      33.459  40.962  19.757  1.00  0.00           C  
ATOM    115  C   SER A  17      32.352  40.666  18.744  1.00  0.00           C  
ATOM    116  O   SER A  17      31.468  41.493  18.487  1.00  0.00           O  
ATOM    117  CB  SER A  17      32.844  41.394  21.072  1.00  0.00           C  
ATOM    118  OG  SER A  17      31.887  40.463  21.513  1.00  0.00           O  
ATOM    119  N   CYS A  18      32.051  39.568  17.843  1.00  0.00           N  
ATOM    120  CA  CYS A  18      31.185  38.914  16.863  1.00  0.00           C  
ATOM    121  C   CYS A  18      30.455  37.711  17.458  1.00  0.00           C  
ATOM    122  O   CYS A  18      30.100  36.767  16.749  1.00  0.00           O  
ATOM    123  CB  CYS A  18      32.020  38.401  15.681  1.00  0.00           C  
ATOM    124  SG  CYS A  18      32.893  39.670  14.722  1.00  0.00           S  
ATOM    125  N   HIS A  19      30.261  37.731  18.767  1.00  0.00           N  
ATOM    126  CA  HIS A  19      29.620  36.612  19.446  1.00  0.00           C  
ATOM    127  C   HIS A  19      28.139  36.523  19.109  1.00  0.00           C  
ATOM    128  O   HIS A  19      27.473  37.533  18.911  1.00  0.00           O  
ATOM    129  CB  HIS A  19      29.809  36.741  20.958  1.00  0.00           C  
ATOM    130  CG  HIS A  19      31.241  36.553  21.394  1.00  0.00           C  
ATOM    131  CD2 HIS A  19      32.137  37.424  21.916  1.00  0.00           C  
ATOM    132  ND1 HIS A  19      31.895  35.342  21.303  1.00  0.00           N  
ATOM    133  CE1 HIS A  19      33.130  35.474  21.755  1.00  0.00           C  
ATOM    134  NE2 HIS A  19      33.302  36.727  22.133  1.00  0.00           N  
ATOM    135  N   ARG A  20      27.722  35.243  18.508  1.00  0.00           N  
ATOM    136  CA  ARG A  20      26.430  34.953  17.878  1.00  0.00           C  
ATOM    137  C   ARG A  20      26.322  35.532  16.454  1.00  0.00           C  
ATOM    138  O   ARG A  20      26.692  36.684  16.212  1.00  0.00           O  
ATOM    139  CB  ARG A  20      25.283  35.491  18.731  1.00  0.00           C  
ATOM    140  CG  ARG A  20      25.188  34.901  20.135  1.00  0.00           C  
ATOM    141  CD  ARG A  20      24.013  35.438  20.879  1.00  0.00           C  
ATOM    142  NE  ARG A  20      23.923  34.894  22.228  1.00  0.00           N  
ATOM    143  CZ  ARG A  20      23.012  35.272  23.149  1.00  0.00           C  
ATOM    144  NH1 ARG A  20      22.122  36.195  22.856  1.00  0.00           N1+
ATOM    145  NH2 ARG A  20      23.014  34.716  24.348  1.00  0.00           N  
ATOM    146  N   NHH A  21      25.772  34.703  15.372  1.00  0.00           N  
END
