# Supplementary material for: A (poly)Pro tip for preserving native disulfide connectivity during thiol–maleimide bioconjugation of disulfide-rich peptides
Source: Chem Sci. 2026 Mar 30;17(21):10559–70. doi: 10.1039/d5sc08821f (PMC13085933; doi:10.1039/d5sc08821f)
Supplement: SC-017-D5SC08821F-s003 [file SC-017-D5SC08821F-s003.pdb]

Coordinates of Lingo3[1-20]
ATOM      1  N   GLY A   1      41.941  51.191  14.383  1.00  0.00           N  
ATOM      2  CA  GLY A   1      40.552  51.587  14.196  1.00  0.00           C  
ATOM      3  C   GLY A   1      39.774  50.556  13.390  1.00  0.00           C  
ATOM      4  O   GLY A   1      40.197  50.143  12.308  1.00  0.00           O  
ATOM      5  N   GLY A   2      38.614  50.164  13.915  1.00  0.00           N  
ATOM      6  CA  GLY A   2      37.752  49.163  13.284  1.00  0.00           C  
ATOM      7  C   GLY A   2      38.034  47.808  13.903  1.00  0.00           C  
ATOM      8  O   GLY A   2      39.125  47.614  14.428  1.00  0.00           O  
ATOM      9  N   CYS A   3      37.027  46.927  13.904  1.00  0.00           N  
ATOM     10  CA  CYS A   3      37.119  45.579  14.468  1.00  0.00           C  
ATOM     11  C   CYS A   3      36.059  44.620  13.933  1.00  0.00           C  
ATOM     12  O   CYS A   3      35.099  45.056  13.296  1.00  0.00           O  
ATOM     13  CB  CYS A   3      37.051  45.624  15.982  1.00  0.00           C  
ATOM     14  SG  CYS A   3      38.658  45.713  16.739  1.00  0.00           S  
ATOM     15  N   PRO A   4      36.287  43.379  14.571  1.00  0.00           N  
ATOM     16  CA  PRO A   4      35.330  42.344  14.241  1.00  0.00           C  
ATOM     17  C   PRO A   4      34.013  42.561  14.955  1.00  0.00           C  
ATOM     18  O   PRO A   4      33.978  43.067  16.086  1.00  0.00           O  
ATOM     19  CB  PRO A   4      35.979  41.075  14.765  1.00  0.00           C  
ATOM     20  CG  PRO A   4      37.424  41.368  14.832  1.00  0.00           C  
ATOM     21  CD  PRO A   4      37.526  42.821  15.196  1.00  0.00           C  
ATOM     22  N   ALA A   5      32.930  42.132  14.331  1.00  0.00           N  
ATOM     23  CA  ALA A   5      31.634  42.281  14.959  1.00  0.00           C  
ATOM     24  C   ALA A   5      31.615  41.572  16.295  1.00  0.00           C  
ATOM     25  O   ALA A   5      32.200  40.497  16.448  1.00  0.00           O  
ATOM     26  CB  ALA A   5      30.539  41.724  14.070  1.00  0.00           C  
ATOM     27  N   ARG A   6      30.717  41.954  17.703  1.00  0.00           N  
ATOM     28  CA  ARG A   6      30.510  41.459  19.063  1.00  0.00           C  
ATOM     29  C   ARG A   6      31.756  41.484  19.954  1.00  0.00           C  
ATOM     30  O   ARG A   6      31.674  41.041  21.103  1.00  0.00           O  
ATOM     31  CB  ARG A   6      30.026  40.015  19.056  1.00  0.00           C  
ATOM     32  CG  ARG A   6      28.735  39.727  18.317  1.00  0.00           C  
ATOM     33  CD  ARG A   6      28.403  38.302  18.476  1.00  0.00           C  
ATOM     34  NE  ARG A   6      29.424  37.474  17.854  1.00  0.00           N  
ATOM     35  CZ  ARG A   6      29.676  36.191  18.169  1.00  0.00           C  
ATOM     36  NH1 ARG A   6      28.963  35.592  19.103  1.00  0.00           N1+
ATOM     37  NH2 ARG A   6      30.646  35.551  17.546  1.00  0.00           N  
ATOM     38  N   CYS A   7      32.553  41.353  20.284  1.00  0.00           N  
ATOM     39  CA  CYS A   7      33.780  41.378  21.079  1.00  0.00           C  
ATOM     40  C   CYS A   7      34.013  42.701  21.787  1.00  0.00           C  
ATOM     41  O   CYS A   7      33.482  43.740  21.389  1.00  0.00           O  
ATOM     42  CB  CYS A   7      34.964  41.006  20.210  1.00  0.00           C  
ATOM     43  SG  CYS A   7      34.820  39.312  19.620  1.00  0.00           S  
ATOM     44  N   GLU A   8      35.114  43.282  22.047  1.00  0.00           N  
ATOM     45  CA  GLU A   8      35.435  44.489  22.809  1.00  0.00           C  
ATOM     46  C   GLU A   8      36.843  44.953  22.510  1.00  0.00           C  
ATOM     47  O   GLU A   8      37.792  44.176  22.599  1.00  0.00           O  
ATOM     48  CB  GLU A   8      35.240  44.253  24.312  1.00  0.00           C  
ATOM     49  CG  GLU A   8      35.531  45.464  25.190  1.00  0.00           C  
ATOM     50  CD  GLU A   8      35.306  45.198  26.665  1.00  0.00           C  
ATOM     51  OE1 GLU A   8      34.863  44.122  26.998  1.00  0.00           O  
ATOM     52  OE2 GLU A   8      35.576  46.074  27.455  1.00  0.00           O1-
ATOM     53  N   CYS A   9      37.112  46.351  21.238  1.00  0.00           N  
ATOM     54  CA  CYS A   9      38.435  46.827  20.869  1.00  0.00           C  
ATOM     55  C   CYS A   9      38.855  48.132  21.490  1.00  0.00           C  
ATOM     56  O   CYS A   9      38.027  49.000  21.784  1.00  0.00           O  
ATOM     57  CB  CYS A   9      38.489  46.950  19.383  1.00  0.00           C  
ATOM     58  SG  CYS A   9      38.175  45.426  18.673  1.00  0.00           S  
ATOM     59  N   THR A  10      40.163  48.273  21.640  1.00  0.00           N  
ATOM     60  CA  THR A  10      40.748  49.520  22.087  1.00  0.00           C  
ATOM     61  C   THR A  10      41.809  49.990  21.107  1.00  0.00           C  
ATOM     62  O   THR A  10      42.883  49.387  20.968  1.00  0.00           O  
ATOM     63  CB  THR A  10      41.337  49.378  23.500  1.00  0.00           C  
ATOM     64  CG2 THR A  10      41.954  50.685  23.950  1.00  0.00           C  
ATOM     65  OG1 THR A  10      40.301  48.995  24.416  1.00  0.00           O  
ATOM     66  N   VAL A  11      41.543  51.123  20.475  1.00  0.00           N  
ATOM     67  CA  VAL A  11      42.446  51.658  19.469  1.00  0.00           C  
ATOM     68  C   VAL A  11      43.772  52.026  20.094  1.00  0.00           C  
ATOM     69  O   VAL A  11      44.838  51.670  19.594  1.00  0.00           O  
ATOM     70  CB  VAL A  11      41.824  52.905  18.828  1.00  0.00           C  
ATOM     71  CG1 VAL A  11      42.830  53.573  17.916  1.00  0.00           C  
ATOM     72  CG2 VAL A  11      40.581  52.494  18.083  1.00  0.00           C  
ATOM     73  N   GLN A  12      43.684  52.669  21.239  1.00  0.00           N  
ATOM     74  CA  GLN A  12      44.810  53.156  22.012  1.00  0.00           C  
ATOM     75  C   GLN A  12      45.812  52.085  22.440  1.00  0.00           C  
ATOM     76  O   GLN A  12      46.943  52.418  22.799  1.00  0.00           O  
ATOM     77  CB  GLN A  12      44.272  53.887  23.237  1.00  0.00           C  
ATOM     78  CG  GLN A  12      43.472  55.124  22.866  1.00  0.00           C  
ATOM     79  CD  GLN A  12      42.033  54.775  22.492  1.00  0.00           C  
ATOM     80  NE2 GLN A  12      41.192  55.787  22.337  1.00  0.00           N  
ATOM     81  OE1 GLN A  12      41.699  53.596  22.340  1.00  0.00           O  
ATOM     82  N   THR A  13      45.402  50.816  22.460  1.00  0.00           N  
ATOM     83  CA  THR A  13      46.304  49.759  22.871  1.00  0.00           C  
ATOM     84  C   THR A  13      46.506  48.780  21.732  1.00  0.00           C  
ATOM     85  O   THR A  13      47.140  47.739  21.912  1.00  0.00           O  
ATOM     86  CB  THR A  13      45.800  49.020  24.120  1.00  0.00           C  
ATOM     87  CG2 THR A  13      45.646  49.995  25.278  1.00  0.00           C  
ATOM     88  OG1 THR A  13      44.546  48.427  23.845  1.00  0.00           O  
ATOM     89  N   ARG A  14      45.936  49.093  20.561  1.00  0.00           N  
ATOM     90  CA  ARG A  14      46.026  48.228  19.397  1.00  0.00           C  
ATOM     91  C   ARG A  14      45.609  46.790  19.703  1.00  0.00           C  
ATOM     92  O   ARG A  14      46.346  45.841  19.431  1.00  0.00           O  
ATOM     93  CB  ARG A  14      47.434  48.307  18.834  1.00  0.00           C  
ATOM     94  CG  ARG A  14      47.789  49.714  18.334  1.00  0.00           C  
ATOM     95  CD  ARG A  14      49.161  49.831  17.772  1.00  0.00           C  
ATOM     96  NE  ARG A  14      49.387  51.161  17.230  1.00  0.00           N  
ATOM     97  CZ  ARG A  14      50.564  51.623  16.765  1.00  0.00           C  
ATOM     98  NH1 ARG A  14      51.635  50.861  16.795  1.00  0.00           N1+
ATOM     99  NH2 ARG A  14      50.643  52.849  16.279  1.00  0.00           N  
ATOM    100  N   ALA A  15      44.413  46.613  20.287  1.00  0.00           N  
ATOM    101  CA  ALA A  15      44.008  45.247  20.634  1.00  0.00           C  
ATOM    102  C   ALA A  15      42.525  44.954  20.411  1.00  0.00           C  
ATOM    103  O   ALA A  15      41.654  45.813  20.586  1.00  0.00           O  
ATOM    104  CB  ALA A  15      44.350  44.982  22.089  1.00  0.00           C  
ATOM    105  N   VAL A  16      42.255  43.687  20.067  1.00  0.00           N  
ATOM    106  CA  VAL A  16      40.896  43.172  19.881  1.00  0.00           C  
ATOM    107  C   VAL A  16      40.589  41.966  20.762  1.00  0.00           C  
ATOM    108  O   VAL A  16      41.376  41.021  20.840  1.00  0.00           O  
ATOM    109  CB  VAL A  16      40.686  42.756  18.404  1.00  0.00           C  
ATOM    110  CG1 VAL A  16      41.736  41.766  18.003  1.00  0.00           C  
ATOM    111  CG2 VAL A  16      39.320  42.082  18.221  1.00  0.00           C  
ATOM    112  N   ALA A  17      39.133  42.104  21.361  1.00  0.00           N  
ATOM    113  CA  ALA A  17      38.765  41.014  22.244  1.00  0.00           C  
ATOM    114  C   ALA A  17      37.649  40.159  21.655  1.00  0.00           C  
ATOM    115  O   ALA A  17      36.477  40.548  21.657  1.00  0.00           O  
ATOM    116  CB  ALA A  17      38.317  41.558  23.583  1.00  0.00           C  
ATOM    117  N   CYS A  18      37.576  39.022  21.765  1.00  0.00           N  
ATOM    118  CA  CYS A  18      36.577  38.021  21.370  1.00  0.00           C  
ATOM    119  C   CYS A  18      36.643  36.801  22.296  1.00  0.00           C  
ATOM    120  O   CYS A  18      36.127  35.712  21.987  1.00  0.00           O  
ATOM    121  CB  CYS A  18      36.805  37.543  19.931  1.00  0.00           C  
ATOM    122  SG  CYS A  18      36.586  38.795  18.634  1.00  0.00           S  
ATOM    123  N   THR A  19      37.115  37.002  22.782  1.00  0.00           N  
ATOM    124  CA  THR A  19      37.342  35.976  23.782  1.00  0.00           C  
ATOM    125  C   THR A  19      36.046  35.372  24.316  1.00  0.00           C  
ATOM    126  O   THR A  19      35.140  36.079  24.761  1.00  0.00           O  
ATOM    127  CB  THR A  19      38.177  36.580  24.933  1.00  0.00           C  
ATOM    128  CG2 THR A  19      38.432  35.577  26.019  1.00  0.00           C  
ATOM    129  OG1 THR A  19      39.425  37.061  24.410  1.00  0.00           O  
ATOM    130  N   ARG A  20      35.475  34.074  23.383  1.00  0.00           N  
ATOM    131  CA  ARG A  20      34.180  33.388  23.367  1.00  0.00           C  
ATOM    132  C   ARG A  20      33.208  33.829  22.261  1.00  0.00           C  
ATOM    133  O   ARG A  20      33.043  35.025  22.025  1.00  0.00           O  
ATOM    134  CB  ARG A  20      33.490  33.520  24.721  1.00  0.00           C  
ATOM    135  CG  ARG A  20      34.233  32.871  25.890  1.00  0.00           C  
ATOM    136  CD  ARG A  20      33.513  33.059  27.177  1.00  0.00           C  
ATOM    137  NE  ARG A  20      34.239  32.475  28.297  1.00  0.00           N  
ATOM    138  CZ  ARG A  20      33.879  32.591  29.592  1.00  0.00           C  
ATOM    139  NH1 ARG A  20      32.800  33.269  29.919  1.00  0.00           N1+
ATOM    140  NH2 ARG A  20      34.610  32.022  30.534  1.00  0.00           N  
ATOM    141  N   NHH A  21      32.474  32.820  21.484  1.00  0.00           N  
END
