# Supplementary material for: A (poly)Pro tip for preserving native disulfide connectivity during thiol–maleimide bioconjugation of disulfide-rich peptides
Source: Chem Sci. 2026 Mar 30;17(21):10559–70. doi: 10.1039/d5sc08821f (PMC13085933; doi:10.1039/d5sc08821f)
Supplement: SC-017-D5SC08821F-s004 [file SC-017-D5SC08821F-s004.pdb]

Coordinates of Lingo4[1-20]
ATOM      1  N   GLY A   1      42.088  51.655  14.589  1.00  0.00           N  
ATOM      2  CA  GLY A   1      40.805  51.344  15.206  1.00  0.00           C  
ATOM      3  C   GLY A   1      40.102  50.228  14.454  1.00  0.00           C  
ATOM      4  O   GLY A   1      40.549  49.084  14.473  1.00  0.00           O  
ATOM      5  N   SER A   2      39.031  50.592  13.759  1.00  0.00           N  
ATOM      6  CA  SER A   2      38.143  49.680  13.026  1.00  0.00           C  
ATOM      7  C   SER A   2      37.368  48.793  13.995  1.00  0.00           C  
ATOM      8  O   SER A   2      37.383  49.032  15.204  1.00  0.00           O  
ATOM      9  CB  SER A   2      38.898  48.838  11.998  1.00  0.00           C  
ATOM     10  OG  SER A   2      37.992  48.178  11.144  1.00  0.00           O  
ATOM     11  N   CYS A   3      36.653  47.819  13.450  1.00  0.00           N  
ATOM     12  CA  CYS A   3      35.785  46.955  14.239  1.00  0.00           C  
ATOM     13  C   CYS A   3      35.259  45.772  13.414  1.00  0.00           C  
ATOM     14  O   CYS A   3      35.436  45.755  12.195  1.00  0.00           O  
ATOM     15  CB  CYS A   3      34.633  47.793  14.764  1.00  0.00           C  
ATOM     16  SG  CYS A   3      33.697  48.549  13.468  1.00  0.00           S  
ATOM     17  N   PRO A   4      34.624  44.750  14.034  1.00  0.00           N  
ATOM     18  CA  PRO A   4      33.888  43.681  13.377  1.00  0.00           C  
ATOM     19  C   PRO A   4      32.758  44.240  12.518  1.00  0.00           C  
ATOM     20  O   PRO A   4      32.097  45.207  12.889  1.00  0.00           O  
ATOM     21  CB  PRO A   4      33.329  42.884  14.557  1.00  0.00           C  
ATOM     22  CG  PRO A   4      34.279  43.151  15.684  1.00  0.00           C  
ATOM     23  CD  PRO A   4      34.733  44.565  15.489  1.00  0.00           C  
ATOM     24  N   ALA A   5      32.191  43.186  11.904  1.00  0.00           N  
ATOM     25  CA  ALA A   5      31.093  43.659  11.071  1.00  0.00           C  
ATOM     26  C   ALA A   5      29.823  43.674  11.893  1.00  0.00           C  
ATOM     27  O   ALA A   5      29.741  42.948  12.878  1.00  0.00           O  
ATOM     28  CB  ALA A   5      30.909  42.768   9.856  1.00  0.00           C  
ATOM     29  N   VAL A   6      28.814  44.681  11.762  1.00  0.00           N  
ATOM     30  CA  VAL A   6      27.499  44.528  12.414  1.00  0.00           C  
ATOM     31  C   VAL A   6      27.366  45.073  13.848  1.00  0.00           C  
ATOM     32  O   VAL A   6      26.266  45.430  14.268  1.00  0.00           O  
ATOM     33  CB  VAL A   6      27.046  43.047  12.427  1.00  0.00           C  
ATOM     34  CG1 VAL A   6      25.743  42.910  13.194  1.00  0.00           C  
ATOM     35  CG2 VAL A   6      26.909  42.541  11.002  1.00  0.00           C  
ATOM     36  N   CYS A   7      28.132  45.427  14.740  1.00  0.00           N  
ATOM     37  CA  CYS A   7      28.401  45.558  16.168  1.00  0.00           C  
ATOM     38  C   CYS A   7      28.803  46.962  16.622  1.00  0.00           C  
ATOM     39  O   CYS A   7      29.035  47.857  15.808  1.00  0.00           O  
ATOM     40  CB  CYS A   7      29.478  44.590  16.570  1.00  0.00           C  
ATOM     41  SG  CYS A   7      31.010  45.074  16.066  1.00  0.00           S  
ATOM     42  N   ASP A   8      29.138  47.024  16.581  1.00  0.00           N  
ATOM     43  CA  ASP A   8      29.004  48.389  17.103  1.00  0.00           C  
ATOM     44  C   ASP A   8      30.415  48.899  17.419  1.00  0.00           C  
ATOM     45  O   ASP A   8      31.111  48.317  18.250  1.00  0.00           O  
ATOM     46  CB  ASP A   8      28.138  48.404  18.362  1.00  0.00           C  
ATOM     47  CG  ASP A   8      27.724  49.786  18.876  1.00  0.00           C  
ATOM     48  OD1 ASP A   8      28.200  50.769  18.376  1.00  0.00           O  
ATOM     49  OD2 ASP A   8      26.909  49.834  19.766  1.00  0.00           O1-
ATOM     50  N   CYS A   9      30.558  50.245  17.010  1.00  0.00           N  
ATOM     51  CA  CYS A   9      31.998  50.525  17.052  1.00  0.00           C  
ATOM     52  C   CYS A   9      32.330  51.912  17.606  1.00  0.00           C  
ATOM     53  O   CYS A   9      32.232  52.901  16.876  1.00  0.00           O  
ATOM     54  CB  CYS A   9      32.475  50.482  15.618  1.00  0.00           C  
ATOM     55  SG  CYS A   9      31.904  49.013  14.805  1.00  0.00           S  
ATOM     56  N   THR A  10      32.724  51.999  18.880  1.00  0.00           N  
ATOM     57  CA  THR A  10      32.933  53.304  19.497  1.00  0.00           C  
ATOM     58  C   THR A  10      34.402  53.543  19.866  1.00  0.00           C  
ATOM     59  O   THR A  10      34.886  53.095  20.916  1.00  0.00           O  
ATOM     60  CB  THR A  10      32.069  53.410  20.759  1.00  0.00           C  
ATOM     61  CG2 THR A  10      30.614  53.261  20.390  1.00  0.00           C  
ATOM     62  OG1 THR A  10      32.412  52.354  21.653  1.00  0.00           O  
ATOM     63  N   SER A  11      35.344  54.470  18.674  1.00  0.00           N  
ATOM     64  CA  SER A  11      36.785  54.634  18.860  1.00  0.00           C  
ATOM     65  C   SER A  11      37.185  55.603  19.979  1.00  0.00           C  
ATOM     66  O   SER A  11      38.294  55.513  20.505  1.00  0.00           O  
ATOM     67  CB  SER A  11      37.411  55.079  17.551  1.00  0.00           C  
ATOM     68  OG  SER A  11      37.003  56.374  17.210  1.00  0.00           O  
ATOM     69  N   GLN A  12      36.289  56.503  20.383  1.00  0.00           N  
ATOM     70  CA  GLN A  12      36.660  57.435  21.446  1.00  0.00           C  
ATOM     71  C   GLN A  12      36.766  56.769  22.837  1.00  0.00           C  
ATOM     72  O   GLN A  12      37.762  56.988  23.522  1.00  0.00           O  
ATOM     73  CB  GLN A  12      35.720  58.656  21.468  1.00  0.00           C  
ATOM     74  CG  GLN A  12      35.883  59.590  20.287  1.00  0.00           C  
ATOM     75  CD  GLN A  12      34.868  60.728  20.307  1.00  0.00           C  
ATOM     76  NE2 GLN A  12      35.247  61.873  19.749  1.00  0.00           N  
ATOM     77  OE1 GLN A  12      33.756  60.575  20.824  1.00  0.00           O  
ATOM     78  N   PRO A  13      35.768  55.978  23.313  1.00  0.00           N  
ATOM     79  CA  PRO A  13      35.847  55.192  24.527  1.00  0.00           C  
ATOM     80  C   PRO A  13      36.611  53.895  24.313  1.00  0.00           C  
ATOM     81  O   PRO A  13      36.939  53.214  25.282  1.00  0.00           O  
ATOM     82  CB  PRO A  13      34.382  54.931  24.867  1.00  0.00           C  
ATOM     83  CG  PRO A  13      33.714  54.892  23.551  1.00  0.00           C  
ATOM     84  CD  PRO A  13      34.411  55.957  22.723  1.00  0.00           C  
ATOM     85  N   GLN A  14      36.910  53.561  23.046  1.00  0.00           N  
ATOM     86  CA  GLN A  14      37.538  52.300  22.688  1.00  0.00           C  
ATOM     87  C   GLN A  14      36.679  51.125  23.123  1.00  0.00           C  
ATOM     88  O   GLN A  14      37.060  50.348  24.000  1.00  0.00           O  
ATOM     89  CB  GLN A  14      38.956  52.178  23.283  1.00  0.00           C  
ATOM     90  CG  GLN A  14      40.000  53.129  22.720  1.00  0.00           C  
ATOM     91  CD  GLN A  14      40.522  52.690  21.331  1.00  0.00           C  
ATOM     92  NE2 GLN A  14      40.191  53.433  20.289  1.00  0.00           N  
ATOM     93  OE1 GLN A  14      41.237  51.688  21.223  1.00  0.00           O  
ATOM     94  N   ALA A  15      35.495  51.016  22.517  1.00  0.00           N  
ATOM     95  CA  ALA A  15      34.587  49.926  22.853  1.00  0.00           C  
ATOM     96  C   ALA A  15      33.801  49.442  21.637  1.00  0.00           C  
ATOM     97  O   ALA A  15      33.422  50.225  20.754  1.00  0.00           O  
ATOM     98  CB  ALA A  15      33.628  50.367  23.942  1.00  0.00           C  
ATOM     99  N   VAL A  16      33.555  48.135  21.619  1.00  0.00           N  
ATOM    100  CA  VAL A  16      32.777  47.501  20.564  1.00  0.00           C  
ATOM    101  C   VAL A  16      31.599  46.690  21.088  1.00  0.00           C  
ATOM    102  O   VAL A  16      31.773  45.843  21.968  1.00  0.00           O  
ATOM    103  CB  VAL A  16      33.672  46.588  19.710  1.00  0.00           C  
ATOM    104  CG1 VAL A  16      32.833  45.898  18.737  1.00  0.00           C  
ATOM    105  CG2 VAL A  16      34.724  47.427  18.948  1.00  0.00           C  
ATOM    106  N   LEU A  17      30.647  47.550  20.558  1.00  0.00           N  
ATOM    107  CA  LEU A  17      29.509  46.744  20.991  1.00  0.00           C  
ATOM    108  C   LEU A  17      28.910  45.948  19.827  1.00  0.00           C  
ATOM    109  O   LEU A  17      28.327  46.509  18.895  1.00  0.00           O  
ATOM    110  CB  LEU A  17      28.424  47.616  21.628  1.00  0.00           C  
ATOM    111  CG  LEU A  17      28.894  48.546  22.764  1.00  0.00           C  
ATOM    112  CD1 LEU A  17      27.730  49.400  23.213  1.00  0.00           C  
ATOM    113  CD2 LEU A  17      29.447  47.726  23.916  1.00  0.00           C  
ATOM    114  N   CYS A  18      29.069  44.625  19.890  1.00  0.00           N  
ATOM    115  CA  CYS A  18      28.629  43.694  18.842  1.00  0.00           C  
ATOM    116  C   CYS A  18      27.467  42.815  19.304  1.00  0.00           C  
ATOM    117  O   CYS A  18      27.316  41.673  18.861  1.00  0.00           O  
ATOM    118  CB  CYS A  18      29.788  42.776  18.421  1.00  0.00           C  
ATOM    119  SG  CYS A  18      31.187  43.607  17.611  1.00  0.00           S  
ATOM    120  N   GLY A  19      26.682  43.323  20.241  1.00  0.00           N  
ATOM    121  CA  GLY A  19      25.565  42.554  20.768  1.00  0.00           C  
ATOM    122  C   GLY A  19      24.485  42.322  19.721  1.00  0.00           C  
ATOM    123  O   GLY A  19      24.276  43.145  18.829  1.00  0.00           O  
ATOM    124  N   HIS A  20      23.834  41.110  20.049  1.00  0.00           N  
ATOM    125  CA  HIS A  20      22.773  40.614  19.168  1.00  0.00           C  
ATOM    126  C   HIS A  20      23.217  40.321  17.728  1.00  0.00           C  
ATOM    127  O   HIS A  20      23.928  41.125  17.126  1.00  0.00           O  
ATOM    128  CB  HIS A  20      21.618  41.622  19.130  1.00  0.00           C  
ATOM    129  CG  HIS A  20      21.071  41.953  20.484  1.00  0.00           C  
ATOM    130  CD2 HIS A  20      21.152  43.086  21.221  1.00  0.00           C  
ATOM    131  ND1 HIS A  20      20.347  41.054  21.239  1.00  0.00           N  
ATOM    132  CE1 HIS A  20      20.004  41.622  22.383  1.00  0.00           C  
ATOM    133  NE2 HIS A  20      20.479  42.855  22.396  1.00  0.00           N  
ATOM    134  N   NHH A  21      22.792  39.079  17.067  1.00  0.00           N  
END
